# Supplementary material for: MerTK-dependent efferocytosis by monocytic-MDSCs mediates resolution of ischemia/reperfusion injury after lung transplant
Source: JCI Insight. 2024 Aug 22;9(19):e179876. doi: 10.1172/jci.insight.179876 (PMC11466183; doi:10.1172/jci.insight.179876)
Supplement: Supplemental table 1 [file jciinsight-9-179876-s211.xlsx]

## Sheet: Identified genes cluster 4
Sequencing Analysis Results from Cluster 4
Symbol	p_val	avg_log2FC	pct.1	pct.2	p_val_adj
CD163	7.49e-205	-3.23435	0.401	0.955	1.85e-200
IL1R2	2.6e-178	-3.95412	0.214	0.837	6.41e-174
THBS1	9.25e-169	-2.62823	0.492	0.955	2.28e-164
AC020656.1	3.79e-131	1.69079	0.992	0.647	9.35e-127
RNF144B	3.89e-127	-2.40468	0.274	0.806	9.59e-123
TMSB4X	2.75e-126	0.918298	1	1	6.79e-122
CH25H	3.06e-123	-4.61465	0.036	0.511	7.55e-119
ELL2	1.79e-120	-1.66045	0.583	0.944	4.42e-116
ZBTB16	4e-113	-5.27716	0.012	0.418	9.87e-109
FKBP5	6.9e-109	-1.81456	0.341	0.837	1.7e-104
JUND	7.83e-109	1.08283	0.996	0.926	1.93e-104
KLF9	4.72e-108	-2.65556	0.107	0.612	1.17e-103
PHC2	1.11e-103	-2.33553	0.164	0.645	2.73e-99
MNDA	4.49e-103	1.76027	0.954	0.668	1.11e-98
ABHD17C	2.15e-98	-3.90062	0.034	0.428	5.29e-94
MT2A	1.1e-96	-3.72158	0.28	0.717	2.71e-92
SAP30	6.7e-93	-2.30174	0.141	0.616	1.65e-88
FMN1	9.94e-93	-3.68151	0.037	0.417	2.45e-88
WSB1	4.38e-92	1.41915	0.934	0.705	1.08e-87
FURIN	1.77e-90	-2.27692	0.149	0.592	4.37e-86
ADAMTS2	1.01e-89	-3.73669	0.054	0.426	2.5e-85
AREG	3.99e-89	-1.84459	0.638	0.938	9.84e-85
GNA13	2.62e-86	-1.35024	0.48	0.875	6.47e-82
B2M	7.23e-85	0.465489	1	1	1.78e-80
PELI1	5.49e-82	-1.56849	0.454	0.837	1.36e-77
BCL2A1	1.24e-81	1.18982	0.969	0.821	3.06e-77
SLC25A37	1.9e-81	-1.44086	0.544	0.897	4.7e-77
IL10	2.84e-81	-2.86909	0.173	0.592	7e-77
VSIG4	7.79e-81	-3.85627	0.053	0.406	1.92e-76
PPP1R3B	3.46e-80	-2.92158	0.058	0.424	8.55e-76
SLC16A10	1.66e-79	-3.48377	0.069	0.442	4.09e-75
ATP1B3	2.02e-78	-1.43239	0.697	0.938	5e-74
CTSB	2.07e-78	-1.15602	0.858	0.98	5.11e-74
AC037198.1	2.84e-78	-1.90614	0.136	0.567	7.01e-74
MAP2K1	9.62e-76	-1.40703	0.405	0.79	2.37e-71
DDIT4	3.08e-72	-1.384	0.446	0.833	7.59e-68
FLT3	4.78e-71	-4.32419	0.019	0.301	1.18e-66
IL1B	7.5e-71	1.37087	0.947	0.763	1.85e-66
DDX3Y	1.93e-70	-5.03326	0.004	0.263	4.75e-66
ANPEP	6.08e-70	-1.86386	0.208	0.629	1.5e-65
RAB31	2.97e-69	-1.22096	0.5	0.859	7.32e-65
MRC1	1.58e-67	-4.90912	0.022	0.301	3.9e-63
DNMBP	2.8e-66	-2.49124	0.059	0.384	6.92e-62
UPP1	2.88e-66	-1.11606	0.625	0.915	7.1e-62
LAPTM5	4.07e-66	-0.608832	0.987	0.998	1.01e-61
PDE4D	1.35e-65	-2.09015	0.185	0.556	3.34e-61
MAP3K8	1.53e-65	-1.20733	0.65	0.911	3.77e-61
SDC2	1.98e-64	-5.29494	0.008	0.254	4.89e-60
RPSA	1.01e-62	-1.15906	0.528	0.895	2.5e-58
VEGFA	1.78e-62	-1.31542	0.557	0.875	4.39e-58
RPS4Y1	9.31e-62	-9.55628	0	0.217	2.3e-57
ARRDC3	7.67e-61	-1.65064	0.271	0.681	1.89e-56
GPR183	3.83e-60	-1.44768	0.53	0.835	9.45e-56
CD14	1.9e-58	1.22816	0.917	0.779	4.69e-54
ACSL1	1.21e-57	-0.837564	0.846	0.971	2.98e-53
CMTM6	2.06e-57	-0.919906	0.633	0.924	5.09e-53
MMP19	4.41e-57	-2.42631	0.13	0.467	1.09e-52
TFPI	4.96e-57	-4.65352	0.012	0.239	1.22e-52
RNASE1	4.98e-57	-4.73796	0.019	0.259	1.23e-52
SNHG25	1.57e-56	-1.73295	0.235	0.585	3.88e-52
APOBEC3A	2.16e-56	1.87172	0.807	0.536	5.33e-52
GSN	2.25e-56	-2.44272	0.084	0.388	5.56e-52
TNFRSF21	4.81e-56	-4.62842	0.008	0.226	1.19e-51
CXCL8	1.17e-55	1.26084	0.908	0.732	2.88e-51
IL13RA1	2.3e-54	-1.84207	0.172	0.511	5.67e-50
ZFAND5	5.36e-54	-0.994242	0.846	0.957	1.32e-49
HMGB2	1.09e-53	-1.35394	0.41	0.754	2.68e-49
JDP2	3.22e-53	-1.38501	0.269	0.623	7.94e-49
HIPK2	4.25e-53	-1.61962	0.202	0.54	1.05e-48
TNFAIP2	1.15e-52	1.42053	0.799	0.556	2.83e-48
S100A11	5.67e-52	0.694121	0.99	0.971	1.4e-47
GRASP	7.19e-52	-1.51602	0.254	0.58	1.77e-47
POU2F2	7.78e-52	2.21709	0.597	0.217	1.92e-47
PIK3R1	1.22e-51	-1.96767	0.113	0.422	3e-47
SDC4	3.77e-50	-2.03204	0.11	0.409	9.31e-46
TYROBP	7.36e-50	0.503807	0.992	0.991	1.82e-45
IL18R1	1.03e-49	-4.85039	0.005	0.194	2.53e-45
MFGE8	3.64e-49	-3.17085	0.035	0.268	8.99e-45
IRS2	8.13e-49	-0.907457	0.658	0.924	2.01e-44
LAPTM4A	5.13e-48	-0.983907	0.478	0.786	1.27e-43
ZFP36L2	9.05e-48	-1.16584	0.568	0.833	2.23e-43
LST1	1.63e-47	0.789679	0.958	0.899	4.02e-43
PPP1CB	1.78e-47	-0.890349	0.64	0.888	4.39e-43
AGFG1	3.2e-47	-0.886258	0.547	0.835	7.89e-43
SPRY2	5.75e-47	-4.41325	0.006	0.188	1.42e-42
CTSS	8.42e-47	0.514611	0.999	1	2.08e-42
C1QC	2.08e-46	-5.07784	0.007	0.188	5.14e-42
RPS17	2.63e-46	-0.665879	0.83	0.964	6.49e-42
DNAAF1	4.82e-46	-2.50776	0.053	0.304	1.19e-41
PLCG2	1.64e-45	-1.67376	0.302	0.607	4.05e-41
PLAC8	2.16e-45	1.91277	0.587	0.239	5.33e-41
CCDC69	4.36e-45	-1.12436	0.342	0.663	1.08e-40
C1QA	5.21e-45	-3.93741	0.035	0.254	1.29e-40
PER1	9.3e-45	-1.00735	0.313	0.687	2.29e-40
ITGB1	1.6e-44	-0.960025	0.44	0.757	3.96e-40
AMPH	2.76e-44	-4.24771	0.01	0.19	6.8e-40
FGL2	8.3e-44	0.780878	0.969	0.87	2.05e-39
BCAT1	9.48e-44	-2.16659	0.113	0.371	2.34e-39
ERGIC1	2.33e-43	-1.50156	0.209	0.495	5.76e-39
C1QB	2.79e-43	-4.8838	0.015	0.201	6.89e-39
SH3BP5	2.84e-43	-1.03213	0.412	0.721	7.01e-39
CARD16	4.48e-43	1.44511	0.698	0.395	1.11e-38
CD99	4.84e-43	-1.03089	0.314	0.674	1.2e-38
C5AR1	8.25e-43	-0.628531	0.94	0.978	2.04e-38
HIF1A	3.14e-42	-0.660472	0.842	0.973	7.76e-38
ZDHHC20	4.67e-42	-0.965626	0.431	0.737	1.15e-37
RPLP0	9.69e-42	-0.816158	0.675	0.924	2.39e-37
TENT4B	1.22e-41	-1.40682	0.247	0.556	3.01e-37
PTPRC	1.58e-41	0.584978	0.984	0.957	3.9e-37
SIPA1L1	3.68e-41	-1.17912	0.308	0.6	9.08e-37
AKAP13	4.68e-41	-0.796024	0.639	0.897	1.16e-36
RASSF2	4.96e-41	-0.947398	0.443	0.726	1.22e-36
B3GNT5	5.12e-41	-1.09899	0.343	0.667	1.26e-36
SMIM3	5.74e-41	-1.8149	0.126	0.395	1.42e-36
MARCKS	2.74e-40	1.22318	0.775	0.612	6.75e-36
AP1S2	6.27e-40	1.01796	0.858	0.676	1.55e-35
SPATA13	9.6e-40	-1.19776	0.307	0.603	2.37e-35
ALCAM	1.03e-39	-2.62984	0.076	0.308	2.54e-35
SRGAP1	1.79e-39	-2.82784	0.037	0.237	4.42e-35
TCF4	2.44e-39	-2.03973	0.075	0.317	6.02e-35
ACTB	2.96e-39	0.446071	1	1	7.31e-35
CSGALNACT1	3.2e-39	-3.37721	0.011	0.178	7.89e-35
CCNH	4.41e-39	-1.08132	0.314	0.629	1.09e-34
SEMA6B	4.98e-39	-1.53799	0.185	0.451	1.23e-34
EIF4B	5.53e-39	-1.03198	0.45	0.723	1.36e-34
LSP1	9.03e-39	1.08399	0.786	0.491	2.23e-34
TLE5	9.81e-39	-1.28549	0.169	0.458	2.42e-34
SLC44A1	1.41e-38	-1.59234	0.144	0.413	3.48e-34
GBP1	2.35e-38	3.12377	0.378	0.08	5.8e-34
HLA-B	5.51e-38	0.515849	1	1	1.36e-33
THBD	6.95e-38	-1.08068	0.452	0.746	1.72e-33
LDLRAD3	2.03e-37	-2.38831	0.052	0.257	5.02e-33
SAMHD1	2.5e-37	1.06382	0.789	0.531	6.17e-33
PTPN1	3.14e-37	-1.15748	0.273	0.558	7.76e-33
UBALD2	4.13e-37	-0.942895	0.408	0.712	1.02e-32
TRMT6	5.92e-37	-1.23141	0.219	0.513	1.46e-32
RGS1	9.48e-37	-3.55905	0.04	0.234	2.34e-32
PHLDA1	1.82e-36	-1.43682	0.242	0.533	4.5e-32
SPRY1	2.08e-36	-3.91516	0.013	0.17	5.12e-32
SERPINA1	2.17e-36	0.656946	0.936	0.783	5.37e-32
KCTD20	2.24e-36	-1.19745	0.286	0.547	5.52e-32
HLA-C	3.28e-36	0.488737	0.976	0.975	8.09e-32
HPGD	3.56e-36	-3.53955	0.012	0.168	8.79e-32
HK2	4.14e-36	2.52178	0.423	0.123	1.02e-31
TLR2	6.88e-36	-0.794684	0.589	0.803	1.7e-31
RNF7	7.41e-36	-1.12386	0.261	0.533	1.83e-31
TMSB10	8.02e-36	0.395452	0.998	1	1.98e-31
RPL4	8.53e-36	-0.607727	0.819	0.964	2.11e-31
SH3PXD2B	9.3e-36	-2.82413	0.044	0.234	2.3e-31
CYBB	1.15e-35	0.745751	0.951	0.837	2.84e-31
SYTL3	1.3e-35	-2.47643	0.036	0.223	3.2e-31
STAT3	1.6e-35	-0.7933	0.482	0.752	3.95e-31
CXCL16	1.71e-35	-1.12132	0.292	0.569	4.22e-31
CASP1	1.9e-35	1.30905	0.683	0.409	4.68e-31
GALNT2	1.95e-35	-1.95726	0.085	0.303	4.82e-31
IL1R1	2e-35	-1.85623	0.075	0.301	4.92e-31
AIF1	2.01e-35	0.556181	0.978	0.958	4.97e-31
TCN2	3.74e-35	-1.78213	0.111	0.342	9.24e-31
AFF1	3.81e-35	-1.84171	0.092	0.319	9.41e-31
HTRA1	4.38e-35	-6.4782	0.002	0.13	1.08e-30
SARAF	5.06e-35	-0.839265	0.443	0.716	1.25e-30
CD48	5.19e-35	0.858259	0.835	0.697	1.28e-30
TFRC	5.26e-35	-1.41363	0.339	0.621	1.3e-30
NCF2	6.12e-35	0.813967	0.911	0.736	1.51e-30
IGSF6	6.25e-35	1.21166	0.725	0.496	1.54e-30
EIF4H	8.05e-35	-1.02915	0.297	0.565	1.99e-30
IFI30	1.15e-34	0.538901	0.984	0.976	2.84e-30
PPP2R5C	1.45e-34	-1.04793	0.265	0.554	3.57e-30
MAPKAPK2	1.7e-34	-0.972177	0.302	0.587	4.18e-30
DUSP4	2.94e-34	-2.59298	0.053	0.25	7.25e-30
SYAP1	3.04e-34	-0.872339	0.557	0.815	7.5e-30
ROCK1	8e-34	-0.766479	0.583	0.832	1.97e-29
ALOX5AP	8.38e-34	-1.30314	0.231	0.518	2.07e-29
SLC25A6	1.19e-33	-0.744711	0.706	0.873	2.94e-29
TPST1	2.23e-33	-3.39685	0.018	0.17	5.51e-29
HLX	2.42e-33	-0.971235	0.176	0.471	5.97e-29
EEF2	2.46e-33	-0.626211	0.774	0.937	6.06e-29
SAMSN1	2.48e-33	-0.651442	0.914	0.98	6.13e-29
TPM4	2.73e-33	-0.779369	0.689	0.893	6.73e-29
PSME2	3.12e-33	1.452	0.597	0.33	7.69e-29
FTL	3.29e-33	0.275797	1	1	8.12e-29
TSC22D3	3.31e-33	-0.744877	0.603	0.846	8.16e-29
CLU	3.34e-33	-1.90057	0.05	0.252	8.24e-29
TUBA1B	3.45e-33	-1.06377	0.398	0.661	8.52e-29
LGALS2	4.03e-33	1.99668	0.56	0.292	9.94e-29
RPN1	4.37e-33	-1.03588	0.304	0.571	1.08e-28
TBC1D14	4.57e-33	-1.46795	0.105	0.333	1.13e-28
ATF3	6.35e-33	0.990165	0.85	0.652	1.57e-28
NLRP3	8.17e-33	-0.851199	0.808	0.929	2.02e-28
ENPP4	8.4e-33	-3.04027	0.017	0.17	2.07e-28
RPL13A	1.17e-32	-0.480752	0.941	0.993	2.89e-28
JAML	1.2e-32	1.38471	0.63	0.346	2.96e-28
RPL31	1.97e-32	-0.590998	0.812	0.958	4.86e-28
ADAM9	2.08e-32	-1.17819	0.198	0.457	5.13e-28
ACKR3	2.28e-32	-7.4593	0.001	0.118	5.62e-28
HLA-DRA	2.37e-32	0.645326	0.964	0.929	5.85e-28
TUBB	2.61e-32	-1.86324	0.131	0.35	6.45e-28
SLA	2.93e-32	-0.83901	0.542	0.774	7.23e-28
RBM39	3.08e-32	-0.591762	0.74	0.92	7.61e-28
GFOD1	3.97e-32	-2.52021	0.047	0.228	9.79e-28
NCF1	4.97e-32	1.71473	0.629	0.368	1.23e-27
FCN1	6.48e-32	0.588379	0.985	0.88	1.6e-27
SMAP2	1.16e-31	-0.756332	0.574	0.815	2.87e-27
CD52	1.47e-31	1.06971	0.746	0.522	3.64e-27
EEF1G	1.58e-31	-0.605979	0.747	0.946	3.9e-27
RAB13	1.72e-31	-2.22597	0.045	0.228	4.24e-27
YBX3	2.1e-31	-0.751381	0.583	0.871	5.19e-27
NEDD9	2.13e-31	-1.26159	0.21	0.466	5.26e-27
PLIN2	2.51e-31	0.947864	0.873	0.688	6.19e-27
JARID2	2.89e-31	-0.798772	0.558	0.766	7.13e-27
NDEL1	3.79e-31	-0.936265	0.3	0.578	9.34e-27
STAB1	3.86e-31	-1.24067	0.267	0.529	9.54e-27
RNF145	4.14e-31	-1.38128	0.147	0.384	1.02e-26
VASP	6.06e-31	0.855364	0.836	0.659	1.49e-26
PDE2A	6.4e-31	-2.62868	0.02	0.172	1.58e-26
FBXO33	6.66e-31	-1.60518	0.1	0.319	1.64e-26
FAM53B	9.56e-31	-2.71375	0.028	0.185	2.36e-26
LMNA	1.33e-30	-1.44107	0.209	0.46	3.29e-26
P2RY1	1.34e-30	-2.91208	0.022	0.172	3.3e-26
MARVELD1	1.37e-30	-2.77635	0.025	0.178	3.39e-26
RGL1	2.54e-30	-2.14218	0.051	0.232	6.26e-26
HLA-A	4.29e-30	0.361888	0.992	1	1.06e-25
CHSY1	4.69e-30	-0.956872	0.311	0.587	1.16e-25
ALOX15B	4.93e-30	-6.05224	0.002	0.112	1.22e-25
WIPI1	7.32e-30	-1.89228	0.064	0.254	1.81e-25
CD63	1.45e-29	-0.679077	0.699	0.924	3.57e-25
QKI	1.5e-29	-0.690792	0.675	0.862	3.7e-25
RRBP1	1.94e-29	-1.13784	0.192	0.437	4.79e-25
UBE2D3	2.06e-29	-0.45459	0.864	0.962	5.09e-25
BNIP3L	2.09e-29	-1.14042	0.451	0.703	5.16e-25
MANBA	4.39e-29	-1.03507	0.243	0.489	1.08e-24
HECA	4.9e-29	-0.855127	0.536	0.748	1.21e-24
H3F3B	5.02e-29	0.803983	0.996	0.998	1.24e-24
MAT2A	5.27e-29	-0.662467	0.655	0.873	1.3e-24
FES	7.46e-29	-0.899458	0.246	0.505	1.84e-24
CDKN2D	8.18e-29	-1.18357	0.247	0.496	2.02e-24
XIST	9.28e-29	0.823106	0.782	0.507	2.29e-24
SCGB3A1	1.04e-28	-8.27215	0	0.101	2.56e-24
CD36	1.09e-28	1.03485	0.713	0.442	2.68e-24
CTNNB1	1.15e-28	-0.766755	0.593	0.826	2.84e-24
SNX9	1.22e-28	-1.39691	0.161	0.38	3e-24
PCNX1	1.27e-28	-0.983945	0.257	0.516	3.14e-24
FYB1	1.27e-28	0.665216	0.937	0.772	3.14e-24
RAB1A	1.64e-28	-0.655178	0.497	0.734	4.04e-24
DUSP6	1.8e-28	1.43167	0.605	0.355	4.43e-24
CYBA	2.12e-28	0.37853	0.987	0.991	5.24e-24
NIBAN2	2.32e-28	-1.54539	0.113	0.317	5.72e-24
TANK	2.32e-28	1.30985	0.618	0.355	5.73e-24
AHCTF1	3.34e-28	-0.930575	0.301	0.554	8.24e-24
RANBP2	3.63e-28	-0.88151	0.354	0.629	8.95e-24
RPL27A	3.8e-28	-0.519384	0.904	0.98	9.37e-24
MT1X	3.89e-28	-2.54485	0.047	0.212	9.61e-24
AZIN1	4.06e-28	-0.819261	0.424	0.663	1e-23
ASPH	4.36e-28	-0.862864	0.275	0.542	1.07e-23
MTRNR2L8	6.17e-28	-0.725586	0.338	0.614	1.52e-23
JAK1	6.42e-28	-0.701792	0.473	0.716	1.58e-23
P4HB	6.46e-28	-0.833197	0.305	0.571	1.59e-23
SLC30A1	1.16e-27	-1.38011	0.114	0.328	2.87e-23
GNB1	1.37e-27	-0.643909	0.469	0.723	3.38e-23
CBX6	1.45e-27	-1.15857	0.18	0.406	3.59e-23
HLA-DRB1	2.43e-27	0.929324	0.822	0.668	6e-23
FLVCR2	3.07e-27	-1.81982	0.068	0.248	7.57e-23
DYNLL1	7.01e-27	1.10089	0.651	0.462	1.73e-22
RILPL2	7.59e-27	-0.587527	0.729	0.899	1.87e-22
ELF1	8.88e-27	-0.602286	0.699	0.862	2.19e-22
SLC16A6	1.01e-26	-1.67101	0.22	0.449	2.5e-22
ABHD2	1.07e-26	-1.28415	0.153	0.368	2.65e-22
RB1CC1	1.23e-26	-0.992804	0.28	0.522	3.04e-22
PFKFB3	1.31e-26	-0.59458	0.681	0.877	3.23e-22
IFNGR1	1.99e-26	-0.763547	0.408	0.658	4.91e-22
PPP4R3A	2.1e-26	-0.936805	0.308	0.543	5.18e-22
FN1	2.18e-26	-4.11673	0.011	0.129	5.37e-22
SKI	2.24e-26	-1.29152	0.12	0.337	5.54e-22
NORAD	2.4e-26	-0.919747	0.257	0.504	5.91e-22
RPL39	2.98e-26	0.26612	0.999	1	7.34e-22
SLC66A2	3.41e-26	-1.32776	0.142	0.342	8.43e-22
VAPA	4.65e-26	-0.637989	0.631	0.824	1.15e-21
MT-ND3	4.69e-26	0.444441	1	1	1.16e-21
MAF	7.73e-26	-1.74015	0.064	0.239	1.91e-21
SPTLC2	8.81e-26	-1.01509	0.243	0.493	2.18e-21
ZNF281	1.38e-25	-0.878968	0.425	0.652	3.41e-21
NFIA	1.42e-25	-2.08181	0.04	0.192	3.51e-21
TPT1	1.91e-25	-0.255564	1	1	4.72e-21
IRAK3	1.93e-25	-0.52959	0.744	0.897	4.76e-21
RPL7	1.96e-25	-0.404852	0.942	0.993	4.85e-21
IL1RAP	2.17e-25	-0.988219	0.257	0.487	5.35e-21
LYVE1	2.58e-25	-6.60091	0.001	0.092	6.36e-21
RPN2	2.91e-25	-0.88427	0.269	0.505	7.19e-21
PMP22	2.93e-25	-2.9832	0.025	0.159	7.22e-21
SHB	3.03e-25	-3.66903	0.012	0.125	7.47e-21
MET	3.13e-25	-7.81538	0	0.089	7.72e-21
SESN2	3.39e-25	-1.65428	0.098	0.283	8.37e-21
HOPX	3.4e-25	-2.87412	0.012	0.127	8.38e-21
GABARAPL1	3.86e-25	-0.759497	0.454	0.679	9.54e-21
TES	3.93e-25	-0.789921	0.417	0.649	9.7e-21
OSER1	4.33e-25	-1.18025	0.153	0.366	1.07e-20
MCTP2	6.08e-25	-1.11871	0.164	0.382	1.5e-20
COPA	8.51e-25	-0.714483	0.391	0.63	2.1e-20
EREG	9.15e-25	-0.640618	0.806	0.96	2.26e-20
ANXA11	9.65e-25	-0.81893	0.331	0.565	2.38e-20
REST	1.22e-24	-1.39264	0.112	0.306	3e-20
HEATR3	1.26e-24	-1.4824	0.068	0.241	3.12e-20
HSPB1	1.28e-24	-2.35763	0.058	0.217	3.15e-20
LINC00877	1.31e-24	1.77562	0.442	0.188	3.24e-20
NFKBIZ	1.4e-24	0.592293	0.895	0.757	3.46e-20
ACTN4	1.54e-24	-0.888391	0.255	0.487	3.8e-20
ARHGAP21	1.84e-24	-1.3269	0.103	0.295	4.53e-20
JUNB	1.95e-24	0.476125	0.994	0.976	4.82e-20
TSC22D1	2.15e-24	-2.72274	0.036	0.178	5.31e-20
SCGB1A1	2.26e-24	-6.88802	0.001	0.089	5.58e-20
MSR1	2.29e-24	-1.79192	0.075	0.248	5.65e-20
ZFY	3.05e-24	-7.92996	0	0.085	7.54e-20
LINC02207	3.24e-24	-1.58677	0.083	0.257	7.99e-20
HMGB1	3.58e-24	-0.549599	0.697	0.888	8.84e-20
CREM	3.93e-24	-0.82772	0.575	0.775	9.71e-20
NUDT16	4.34e-24	-1.33837	0.127	0.313	1.07e-19
SESN1	4.91e-24	-1.86051	0.058	0.216	1.21e-19
SYNGR2	4.97e-24	-1.01624	0.18	0.393	1.23e-19
CD82	5.11e-24	-1.18991	0.133	0.335	1.26e-19
DGKD	5.83e-24	-1.05152	0.147	0.357	1.44e-19
TLE3	7.39e-24	-0.619299	0.405	0.645	1.82e-19
LYPLA1	7.73e-24	-0.878287	0.275	0.498	1.91e-19
APP	8.39e-24	-1.15543	0.157	0.364	2.07e-19
RBM5	9.59e-24	-0.890574	0.247	0.467	2.37e-19
EDNRB	1.16e-23	-3.06434	0.015	0.129	2.86e-19
CEBPD	1.17e-23	-0.519293	0.776	0.955	2.9e-19
PKP2	1.26e-23	-5.01344	0.003	0.092	3.1e-19
TMCO3	1.4e-23	-1.26815	0.112	0.297	3.45e-19
HLA-DPA1	1.53e-23	0.989569	0.721	0.542	3.77e-19
F13A1	2.81e-23	-1.31637	0.137	0.344	6.95e-19
SFTPA2	4.04e-23	-3.42916	0.008	0.107	9.97e-19
TCF7L2	4.15e-23	2.08076	0.336	0.112	1.02e-18
CDC42EP3	4.32e-23	1.08776	0.61	0.389	1.07e-18
HIST1H1C	4.5e-23	1.67624	0.472	0.236	1.11e-18
GRB10	5.31e-23	-3.80322	0.007	0.103	1.31e-18
POLR2J3	5.41e-23	-1.3866	0.108	0.286	1.34e-18
ZNF331	5.51e-23	-1.02773	0.475	0.667	1.36e-18
KCNMA1	6.01e-23	-2.89645	0.034	0.163	1.48e-18
NABP1	6.97e-23	0.734908	0.803	0.659	1.72e-18
ERRFI1	7.2e-23	-2.30752	0.04	0.179	1.78e-18
PDE4A	7.4e-23	-0.918165	0.242	0.46	1.83e-18
RPS20	9.18e-23	-0.507126	0.868	0.96	2.26e-18
GPAT4	9.27e-23	-1.05388	0.156	0.351	2.29e-18
PDZD8	1.05e-22	-1.19074	0.147	0.337	2.6e-18
NAGK	1.21e-22	1.52936	0.486	0.245	2.98e-18
UBXN2B	1.48e-22	-1.11244	0.154	0.346	3.66e-18
CD81	1.59e-22	-1.73186	0.117	0.292	3.92e-18
SLC25A36	1.84e-22	-1.09525	0.131	0.326	4.55e-18
HNRNPA0	1.95e-22	-0.794078	0.314	0.529	4.81e-18
EEF1A1	2.14e-22	-0.278208	0.997	1	5.27e-18
ZFP36	2.17e-22	0.557039	0.981	0.967	5.36e-18
NUS1	2.19e-22	-1.27136	0.153	0.339	5.41e-18
TMCC3	2.44e-22	-1.43038	0.098	0.27	6.03e-18
HMGB3	2.76e-22	-2.38007	0.026	0.149	6.82e-18
NTSR1	4.29e-22	-3.23075	0.005	0.096	1.06e-17
HNRNPUL1	4.46e-22	-0.859916	0.236	0.453	1.1e-17
GPRIN3	4.76e-22	-1.27634	0.117	0.303	1.17e-17
TMIGD3	4.99e-22	-3.32439	0.015	0.121	1.23e-17
TSHZ1	5.67e-22	-2.76469	0.021	0.136	1.4e-17
IFI6	8.1e-22	1.34652	0.466	0.228	2e-17
DNAJA1	8.61e-22	0.437684	0.947	0.893	2.12e-17
IER5	9.84e-22	0.932059	0.814	0.623	2.43e-17
TGOLN2	1e-21	-0.595819	0.443	0.674	2.47e-17
GAB2	1.21e-21	-0.968655	0.175	0.366	3e-17
GNA12	1.28e-21	-1.46385	0.114	0.284	3.17e-17
ATP2B1	1.32e-21	0.555549	0.906	0.886	3.26e-17
ITPRIP	1.52e-21	-0.773497	0.337	0.562	3.74e-17
LHFPL2	1.7e-21	-1.40755	0.144	0.332	4.19e-17
TRAM1	1.72e-21	-0.831198	0.253	0.457	4.25e-17
TP53INP1	1.88e-21	-2.11054	0.028	0.15	4.63e-17
DAAM2	1.91e-21	-4.59631	0.002	0.082	4.73e-17
LCOR	2.14e-21	-1.01478	0.247	0.444	5.28e-17
CASP9	2.34e-21	-1.48086	0.051	0.197	5.78e-17
S100A4	2.36e-21	0.315436	0.997	0.987	5.82e-17
HCLS1	2.4e-21	-0.425561	0.736	0.879	5.93e-17
LDLRAD4	2.53e-21	-1.60607	0.095	0.259	6.24e-17
CEP68	2.67e-21	-2.23796	0.035	0.161	6.6e-17
MT-CO3	3e-21	0.274408	1	1	7.41e-17
TYMP	3.25e-21	0.464295	0.973	0.955	8.02e-17
MPEG1	3.53e-21	0.849793	0.909	0.766	8.72e-17
ABHD6	3.85e-21	-2.40023	0.026	0.143	9.49e-17
PTK2B	3.85e-21	-0.554978	0.432	0.679	9.5e-17
ANP32B	3.99e-21	-0.641943	0.347	0.572	9.85e-17
POR	4.21e-21	-0.979717	0.186	0.379	1.04e-16
FCGR1A	4.36e-21	1.35526	0.492	0.259	1.08e-16
ERLIN1	4.66e-21	-1.4863	0.057	0.205	1.15e-16
NETO2	4.7e-21	-1.40086	0.086	0.246	1.16e-16
GNA15	4.88e-21	-0.771855	0.327	0.52	1.21e-16
ATXN1L	5.33e-21	-1.78779	0.045	0.179	1.32e-16
RFX2	6.16e-21	-1.61739	0.051	0.192	1.52e-16
CANX	6.53e-21	-0.565612	0.57	0.775	1.61e-16
PAFAH1B2	7.63e-21	-1.0913	0.175	0.368	1.88e-16
GABARAP	7.98e-21	0.409066	0.945	0.957	1.97e-16
METRNL	8.17e-21	-0.499542	0.636	0.792	2.02e-16
PPIF	1.12e-20	0.626309	0.923	0.835	2.77e-16
TWF1	1.13e-20	-1.71346	0.068	0.214	2.79e-16
CTNNBL1	1.24e-20	-0.855765	0.227	0.418	3.07e-16
C5AR2	1.3e-20	-1.78508	0.136	0.31	3.21e-16
TCF25	1.35e-20	-0.614274	0.322	0.545	3.33e-16
PTEN	1.37e-20	-0.667718	0.436	0.63	3.39e-16
TCEA1	1.48e-20	-0.89104	0.205	0.402	3.65e-16
BLM	1.67e-20	-2.35403	0.023	0.134	4.13e-16
ARL4C	1.68e-20	-1.79149	0.163	0.342	4.15e-16
S100A9	1.77e-20	0.482242	0.997	0.902	4.36e-16
SH3TC1	1.79e-20	-0.948776	0.142	0.328	4.42e-16
TOMM20	1.79e-20	-0.74551	0.286	0.495	4.43e-16
BAZ1A	1.79e-20	0.997699	0.659	0.46	4.43e-16
SLAMF7	1.79e-20	3.19767	0.198	0.029	4.43e-16
TMEM154	2.05e-20	1.90578	0.321	0.114	5.07e-16
TFDP2	2.33e-20	-1.43888	0.125	0.301	5.75e-16
MTDH	2.34e-20	-0.537229	0.53	0.746	5.77e-16
CTSD	2.41e-20	-0.650974	0.831	0.909	5.94e-16
IFI44L	2.47e-20	1.86897	0.334	0.132	6.09e-16
KLF7	2.47e-20	-0.838091	0.253	0.466	6.09e-16
AC021594.2	2.67e-20	-7.46846	0	0.071	6.58e-16
UTY	2.67e-20	-7.29228	0	0.071	6.58e-16
CSNK1D	2.89e-20	-0.8142	0.252	0.46	7.12e-16
SLC7A5	3.58e-20	-0.668202	0.387	0.591	8.83e-16
GRAMD2B	3.96e-20	-4.22575	0.003	0.08	9.78e-16
HLA-DQA2	4.29e-20	-4.05705	0.004	0.085	1.06e-15
TOB1	5.13e-20	-0.852569	0.417	0.618	1.27e-15
TNFSF13B	5.16e-20	0.967712	0.764	0.62	1.27e-15
RNF130	5.91e-20	-0.402145	0.725	0.877	1.46e-15
GABPB1-IT1	6.15e-20	-1.03096	0.158	0.348	1.52e-15
EIF1AY	7.24e-20	-4.61174	0.001	0.072	1.79e-15
PTX3	7.42e-20	0.859419	0.603	0.389	1.83e-15
GIMAP4	7.86e-20	2.1935	0.273	0.082	1.94e-15
SECISBP2L	8.22e-20	-1.53115	0.06	0.203	2.03e-15
PTBP2	8.57e-20	-1.72731	0.046	0.178	2.12e-15
WDR45B	8.88e-20	-0.856075	0.206	0.406	2.19e-15
AC004817.3	8.95e-20	-3.13128	0.011	0.103	2.21e-15
CRTAP	9.84e-20	-0.696145	0.311	0.524	2.43e-15
MCM8	1.03e-19	-1.90511	0.036	0.159	2.53e-15
ADIPOR1	1.03e-19	-0.815575	0.231	0.426	2.53e-15
SUMO3	1.06e-19	-0.879178	0.215	0.404	2.61e-15
CCL20	1.24e-19	-1.4286	0.226	0.433	3.06e-15
ATP9B	1.25e-19	-1.59671	0.068	0.21	3.08e-15
S100A8	1.29e-19	0.466287	0.991	0.846	3.18e-15
IDI1	1.46e-19	-0.758595	0.375	0.589	3.59e-15
NEDD4L	1.56e-19	-2.90749	0.014	0.109	3.86e-15
SLCO2B1	1.7e-19	-3.65407	0.01	0.1	4.2e-15
CDC37	1.75e-19	-0.578336	0.314	0.518	4.32e-15
PLEC	1.81e-19	-0.83546	0.227	0.42	4.48e-15
ALDH2	2.11e-19	-0.711955	0.375	0.582	5.2e-15
GAS7	2.43e-19	-0.549817	0.459	0.65	6e-15
RHOU	2.84e-19	-1.14723	0.231	0.422	7e-15
TRABD	2.96e-19	-0.891734	0.218	0.397	7.3e-15
LYST	3.31e-19	1.08242	0.592	0.379	8.18e-15
ST13	3.37e-19	-0.788844	0.289	0.48	8.31e-15
B3GNT2	3.4e-19	-1.18131	0.145	0.321	8.38e-15
CRYBG1	4.01e-19	-1.0229	0.202	0.393	9.9e-15
A2M	4.24e-19	-2.73187	0.012	0.103	1.05e-14
LYN	4.35e-19	0.587445	0.863	0.77	1.07e-14
MACF1	4.76e-19	-0.965014	0.214	0.399	1.18e-14
ANKH	4.92e-19	-2.17764	0.034	0.152	1.21e-14
VMP1	5.14e-19	0.633458	0.892	0.819	1.27e-14
RPS16	5.2e-19	-0.372517	0.937	0.987	1.28e-14
MT1M	5.28e-19	-4.59148	0.003	0.078	1.3e-14
RHBDD2	5.41e-19	-1.46712	0.065	0.208	1.33e-14
YTHDF3	5.46e-19	-0.606749	0.412	0.614	1.35e-14
WARS	6.15e-19	1.12118	0.638	0.476	1.52e-14
CELF2	6.68e-19	-0.596484	0.508	0.707	1.65e-14
TBC1D16	8.11e-19	-5.00308	0.003	0.074	2e-14
SLC1A3	9.73e-19	-1.78029	0.069	0.208	2.4e-14
SMOX	1.09e-18	-1.99915	0.029	0.139	2.68e-14
SLC6A6	1.11e-18	-0.788478	0.335	0.522	2.75e-14
RPL12	1.17e-18	-0.343243	0.964	0.993	2.88e-14
ANAPC16	1.26e-18	-0.815905	0.241	0.429	3.12e-14
HS3ST3B1	1.36e-18	-3.79858	0.008	0.089	3.35e-14
ANKRD11	1.47e-18	-0.900422	0.342	0.538	3.64e-14
EFCAB14	1.48e-18	-0.898326	0.17	0.35	3.64e-14
KIF1B	1.58e-18	-0.762635	0.224	0.428	3.9e-14
SLC17A5	1.7e-18	-1.64385	0.061	0.197	4.19e-14
ERGIC3	2.06e-18	-0.96834	0.161	0.328	5.09e-14
ABLIM3	2.11e-18	-5.16717	0.001	0.067	5.21e-14
ARL5B	2.17e-18	0.812777	0.754	0.621	5.35e-14
NFKBIA	2.44e-18	0.405673	0.969	0.938	6.02e-14
CIDEB	2.84e-18	-1.42169	0.052	0.181	7.01e-14
NET1	3.43e-18	-2.08928	0.029	0.138	8.46e-14
INTS6	3.56e-18	1.3443	0.463	0.245	8.78e-14
JMJD1C	4.15e-18	0.571368	0.866	0.817	1.03e-13
PLSCR1	4.23e-18	-0.44318	0.686	0.855	1.04e-13
PLD3	4.89e-18	-1.16654	0.139	0.31	1.21e-13
SLCO4A1	5.01e-18	-2.13575	0.037	0.15	1.24e-13
ADAM28	5.12e-18	-1.64243	0.053	0.181	1.26e-13
MPP1	5.46e-18	-0.626074	0.364	0.553	1.35e-13
RRAGC	6.11e-18	-1.10728	0.153	0.319	1.51e-13
KLF6	6.14e-18	0.531866	0.962	0.897	1.51e-13
DMXL2	6.32e-18	0.818494	0.765	0.618	1.56e-13
RBM3	6.33e-18	-0.419745	0.733	0.884	1.56e-13
SELENOP	6.95e-18	-1.78452	0.008	0.087	1.72e-13
RGS13	8.86e-18	-4.25594	0.004	0.076	2.19e-13
WSB2	9.16e-18	-1.59905	0.059	0.187	2.26e-13
RNASEK	1.06e-17	0.465274	0.877	0.819	2.62e-13
STOM	1.06e-17	-1.66358	0.085	0.223	2.62e-13
PCBP2	1.1e-17	-0.390421	0.745	0.873	2.71e-13
RNPEPL1	1.16e-17	-1.13165	0.143	0.299	2.86e-13
CIRBP	1.28e-17	-0.732313	0.275	0.453	3.17e-13
SMAD5	1.39e-17	-2.21217	0.033	0.141	3.43e-13
TUBB6	1.47e-17	-1.68653	0.053	0.178	3.63e-13
SPTBN1	1.54e-17	-2.02872	0.02	0.118	3.81e-13
SPCS3	1.55e-17	-0.524102	0.375	0.587	3.82e-13
EMP2	1.6e-17	-3.67845	0.005	0.078	3.96e-13
CNEP1R1	1.68e-17	-0.932723	0.142	0.31	4.14e-13
FCGR1B	1.74e-17	1.95803	0.266	0.082	4.29e-13
ADNP2	1.79e-17	-0.980652	0.116	0.275	4.43e-13
CSDE1	1.87e-17	-0.461251	0.603	0.772	4.62e-13
NEU4	1.89e-17	-3.41967	0.005	0.078	4.68e-13
OS9	1.91e-17	-0.490217	0.331	0.545	4.71e-13
AC093849.4	2.06e-17	-3.29744	0.008	0.087	5.08e-13
MT1E	2.15e-17	-3.9243	0.006	0.08	5.32e-13
AL078604.2	2.19e-17	2.57676	0.176	0.027	5.41e-13
EMD	2.29e-17	-0.926115	0.178	0.335	5.65e-13
NAP1L5	2.33e-17	-4.8091	0.003	0.069	5.75e-13
DDX5	2.42e-17	0.332721	0.984	0.971	5.97e-13
HS6ST1	2.44e-17	-1.65738	0.056	0.179	6.01e-13
ANXA5	2.5e-17	-0.413949	0.868	0.957	6.16e-13
CX3CR1	2.51e-17	4.99864	0.128	0.004	6.19e-13
FAM102B	2.55e-17	-0.85223	0.203	0.377	6.28e-13
SNIP1	2.73e-17	-1.23515	0.085	0.228	6.74e-13
SYF2	2.76e-17	-0.648585	0.286	0.482	6.81e-13
NUDT3	2.98e-17	-1.62174	0.047	0.167	7.36e-13
CTDP1	3.14e-17	-1.51176	0.053	0.179	7.76e-13
PRKAR2B	3.25e-17	-2.14347	0.037	0.147	8.02e-13
PREX1	3.39e-17	-0.569806	0.367	0.56	8.37e-13
DAPP1	3.55e-17	1.87768	0.328	0.147	8.77e-13
PDK4	3.69e-17	-1.48305	0.077	0.217	9.11e-13
TMED10	4.5e-17	-0.808104	0.223	0.393	1.11e-12
RAPGEF1	4.7e-17	-0.759156	0.243	0.415	1.16e-12
UBE2R2	5.7e-17	0.899446	0.662	0.511	1.41e-12
MBNL2	6.08e-17	-1.41194	0.074	0.21	1.5e-12
PPP1R15A	6.5e-17	0.451855	0.903	0.87	1.61e-12
GAS6	6.62e-17	-2.93034	0.014	0.098	1.63e-12
ZFYVE16	6.65e-17	0.78125	0.699	0.543	1.64e-12
GPM6A	7.27e-17	-3.37063	0.006	0.078	1.79e-12
SNHG15	8.24e-17	-0.789696	0.277	0.449	2.03e-12
ARHGAP5	8.46e-17	-2.23912	0.031	0.134	2.09e-12
SLC20A1	8.77e-17	-0.716763	0.324	0.514	2.16e-12
SLAMF1	9.05e-17	-3.17832	0.006	0.078	2.23e-12
SATB1	9.1e-17	-0.812907	0.172	0.348	2.25e-12
CD109	9.26e-17	-2.41128	0.033	0.138	2.28e-12
RPL6	9.27e-17	-0.319265	0.944	0.998	2.29e-12
CLK1	9.47e-17	-0.388094	0.728	0.87	2.34e-12
NCOR2	9.67e-17	-0.916604	0.177	0.339	2.39e-12
PIM1	1e-16	-0.924068	0.203	0.373	2.48e-12
SERINC3	1.02e-16	-0.645145	0.275	0.467	2.53e-12
NDUFS5	1.07e-16	-0.809161	0.324	0.482	2.65e-12
PRKAR2A	1.17e-16	-0.962536	0.158	0.319	2.89e-12
HP1BP3	1.25e-16	-0.70757	0.231	0.417	3.08e-12
MAN2A1	1.27e-16	-0.792615	0.209	0.384	3.13e-12
PRDM1	1.3e-16	-1.09539	0.213	0.384	3.2e-12
WASF2	1.32e-16	-0.576411	0.314	0.505	3.25e-12
RPRD1B	1.32e-16	-1.52181	0.067	0.192	3.26e-12
P2RY13	1.77e-16	2.23498	0.252	0.085	4.37e-12
MIS18BP1	1.87e-16	-1.14272	0.24	0.418	4.6e-12
STAT4	2.1e-16	-1.58402	0.06	0.181	5.19e-12
ACSL3	2.18e-16	-0.447339	0.494	0.707	5.38e-12
ACADVL	2.31e-16	-0.839283	0.207	0.37	5.69e-12
FADS1	2.31e-16	-1.54102	0.074	0.203	5.71e-12
DNAJC15	2.35e-16	-0.960756	0.208	0.355	5.79e-12
RANBP9	2.45e-16	-1.0681	0.113	0.263	6.04e-12
TFDP1	2.63e-16	-0.804765	0.231	0.399	6.49e-12
CLEC4E	2.78e-16	-0.605489	0.396	0.585	6.87e-12
NAV1	2.96e-16	-3.37221	0.007	0.078	7.3e-12
SOCS6	2.97e-16	-1.89421	0.04	0.149	7.33e-12
SUSD6	3.08e-16	-0.83224	0.237	0.4	7.61e-12
AC012181.1	3.12e-16	-1.33427	0.05	0.17	7.7e-12
SURF4	3.36e-16	-0.951484	0.165	0.322	8.29e-12
MEF2D	3.5e-16	-0.598629	0.302	0.484	8.63e-12
PLXND1	3.54e-16	-1.42174	0.078	0.207	8.74e-12
SNHG3	3.57e-16	-1.42969	0.098	0.232	8.82e-12
RHOA	3.68e-16	-0.366145	0.869	0.955	9.07e-12
MKRN1	3.99e-16	-0.772297	0.182	0.357	9.84e-12
S100A6	5.14e-16	0.259542	0.998	0.987	1.27e-11
CD74	5.25e-16	0.302936	0.94	0.906	1.29e-11
RABAC1	5.25e-16	-0.916361	0.15	0.306	1.29e-11
GRB2	5.31e-16	-0.388573	0.681	0.842	1.31e-11
LYZ	5.46e-16	0.356461	0.998	1	1.35e-11
ACTN1	5.51e-16	-0.631822	0.265	0.447	1.36e-11
QSOX1	5.57e-16	-0.738892	0.2	0.377	1.38e-11
DEK	5.9e-16	-0.525199	0.51	0.712	1.46e-11
YPEL2	5.93e-16	-0.716165	0.196	0.371	1.46e-11
ETS2	6.39e-16	-0.397229	0.856	0.953	1.58e-11
RPL28	6.56e-16	0.192702	0.998	1	1.62e-11
SPARCL1	6.72e-16	-7.20934	0	0.054	1.66e-11
CALM2	7.5e-16	0.572408	0.816	0.737	1.85e-11
LATS2	7.98e-16	-0.746633	0.251	0.418	1.97e-11
AMPD2	8.24e-16	-0.611527	0.278	0.446	2.03e-11
STK24	8.6e-16	-0.794032	0.207	0.371	2.12e-11
CREBRF	8.77e-16	-0.716994	0.231	0.426	2.16e-11
GGNBP2	9.14e-16	-0.775331	0.208	0.382	2.25e-11
TMTC1	9.18e-16	-3.76239	0.003	0.063	2.27e-11
CKAP2	9.38e-16	-1.68993	0.032	0.134	2.31e-11
HSPA5	9.57e-16	0.702535	0.793	0.699	2.36e-11
ETV3	1.07e-15	-0.676933	0.333	0.502	2.65e-11
DCP1A	1.12e-15	-0.72047	0.214	0.384	2.77e-11
SLC39A8	1.25e-15	-0.891922	0.159	0.326	3.07e-11
ZC3H12D	1.33e-15	-3.24897	0.008	0.08	3.28e-11
CYTIP	1.33e-15	-0.523695	0.514	0.685	3.29e-11
DGKA	1.36e-15	-1.1063	0.074	0.207	3.37e-11
APMAP	1.39e-15	-1.20009	0.064	0.188	3.42e-11
C17orf107	1.42e-15	-1.83884	0.031	0.129	3.51e-11
SERINC2	1.43e-15	-2.51075	0.01	0.085	3.52e-11
ST3GAL1	1.5e-15	-0.808865	0.187	0.351	3.71e-11
RACK1	1.53e-15	-0.365015	0.901	0.986	3.79e-11
AL353135.2	1.61e-15	2.72273	0.158	0.025	3.98e-11
SPI1	1.64e-15	0.660916	0.78	0.676	4.06e-11
WDR59	1.67e-15	-1.96791	0.03	0.127	4.13e-11
TMEM120A	1.67e-15	-0.88476	0.121	0.272	4.13e-11
CCDC6	1.7e-15	-1.28023	0.081	0.212	4.2e-11
NDST2	1.74e-15	-0.949946	0.108	0.25	4.3e-11
MOB3B	1.87e-15	-2.37275	0.028	0.121	4.62e-11
FBXO7	1.99e-15	-0.904462	0.108	0.259	4.91e-11
AHNAK	2.07e-15	-0.528365	0.73	0.85	5.11e-11
AC097534.2	2.15e-15	-1.94317	0.02	0.109	5.3e-11
CDV3	2.28e-15	-0.429256	0.431	0.62	5.64e-11
RSU1	2.36e-15	-0.843809	0.151	0.308	5.82e-11
CCNI	2.47e-15	-0.38437	0.758	0.899	6.1e-11
RAB20	2.57e-15	-0.411438	0.475	0.654	6.33e-11
SLC35E1	2.68e-15	-0.926109	0.109	0.257	6.61e-11
MTMR6	2.8e-15	-0.684121	0.192	0.362	6.92e-11
OLFML2B	2.83e-15	-2.88655	0.011	0.085	6.98e-11
RGS18	2.85e-15	1.32615	0.463	0.274	7.03e-11
RANBP6	2.88e-15	-2.26962	0.016	0.098	7.1e-11
HNRNPA2B1	2.96e-15	0.289068	0.965	0.962	7.31e-11
HLA-DPB1	3.07e-15	0.671682	0.631	0.438	7.57e-11
ABL2	3.57e-15	-1.00423	0.275	0.442	8.82e-11
MALT1	3.75e-15	-0.596298	0.397	0.574	9.24e-11
TACC1	4.03e-15	-0.580133	0.359	0.543	9.95e-11
LRP1	4.3e-15	-0.519544	0.375	0.565	1.06e-10
NRP2	4.65e-15	-2.82936	0.017	0.098	1.15e-10
ISG15	4.65e-15	1.39312	0.422	0.243	1.15e-10
NEAT1	5.55e-15	0.218678	1	1	1.37e-10
GPNMB	5.88e-15	-2.78071	0.022	0.109	1.45e-10
CTDNEP1	6.13e-15	-0.704128	0.214	0.375	1.51e-10
CNOT8	6.25e-15	-1.06849	0.075	0.203	1.54e-10
KCNAB2	6.25e-15	-0.970724	0.147	0.293	1.54e-10
XRCC6	6.3e-15	-0.515246	0.354	0.524	1.56e-10
KCNG2	6.34e-15	-6.89084	0	0.051	1.56e-10
NRGN	6.42e-15	-0.690395	0.202	0.375	1.58e-10
SREK1	6.43e-15	-0.809829	0.164	0.322	1.59e-10
VSIR	6.54e-15	-0.470015	0.691	0.808	1.61e-10
CD72	6.74e-15	-1.93817	0.027	0.12	1.66e-10
TAGAP	6.86e-15	1.17261	0.515	0.346	1.69e-10
UBE2D1	6.96e-15	0.779453	0.761	0.639	1.72e-10
KDM6B	7.1e-15	0.413498	0.884	0.859	1.75e-10
PAIP2	7.91e-15	-0.551058	0.319	0.496	1.95e-10
PPP6R1	8.29e-15	-1.03111	0.101	0.234	2.05e-10
SSH2	8.76e-15	-0.579708	0.342	0.514	2.16e-10
ZFP36L1	9.03e-15	0.797809	0.853	0.813	2.23e-10
CHST2	9.18e-15	-1.26771	0.095	0.223	2.27e-10
KDELR1	9.59e-15	-0.82093	0.186	0.346	2.37e-10
GAA	9.76e-15	-0.803926	0.192	0.342	2.41e-10
APOE	9.8e-15	-4.3778	0.008	0.074	2.42e-10
BCL2	1e-14	-1.10084	0.074	0.201	2.47e-10
FOXK2	1e-14	-1.36312	0.075	0.197	2.47e-10
PLEKHF2	1.02e-14	-1.12038	0.112	0.245	2.52e-10
LINC01578	1.11e-14	-0.470819	0.504	0.694	2.73e-10
NDFIP1	1.19e-14	-0.76384	0.198	0.353	2.93e-10
SORL1	1.22e-14	-0.751255	0.254	0.418	3e-10
PILRA	1.23e-14	1.04451	0.534	0.35	3.03e-10
NQO2	1.54e-14	-0.832857	0.181	0.328	3.81e-10
ATP6AP1	1.59e-14	-0.52659	0.29	0.458	3.93e-10
PHF10	1.83e-14	-0.993279	0.179	0.328	4.51e-10
FXR1	1.84e-14	-0.606702	0.299	0.473	4.55e-10
GLDN	1.94e-14	-7.45465	0	0.049	4.8e-10
SEPTIN2	2.02e-14	-0.473011	0.308	0.48	4.98e-10
MSI2	2.06e-14	-1.28907	0.058	0.172	5.08e-10
PARP14	2.24e-14	1.24879	0.44	0.261	5.52e-10
PPARD	2.53e-14	-1.09605	0.082	0.21	6.25e-10
AL355075.4	2.55e-14	-1.64321	0.047	0.15	6.29e-10
ATF5	2.73e-14	1.88069	0.254	0.096	6.75e-10
FAM160B1	2.75e-14	-1.39226	0.041	0.143	6.8e-10
EIF3F	2.76e-14	-0.472757	0.441	0.596	6.81e-10
MGAT4A	2.82e-14	-1.23412	0.092	0.221	6.95e-10
PLEKHB2	2.84e-14	-0.554804	0.342	0.511	7e-10
TLE1	3.11e-14	-1.96686	0.027	0.116	7.69e-10
SLC1A4	3.17e-14	-2.25629	0.022	0.105	7.82e-10
GUK1	3.43e-14	-0.424251	0.386	0.558	8.46e-10
LY6E	3.64e-14	1.29147	0.381	0.201	8.98e-10
ITGAV	3.65e-14	-1.73694	0.063	0.174	9.01e-10
IGFBP7	3.73e-14	-1.35769	0.072	0.188	9.21e-10
SUPT5H	3.99e-14	-0.586195	0.192	0.359	9.86e-10
RNF4	4.11e-14	-1.26268	0.072	0.19	1.02e-09
CHP1	4.17e-14	-0.495775	0.344	0.52	1.03e-09
SERPINB2	4.26e-14	1.20267	0.503	0.342	1.05e-09
CYB5D1	4.39e-14	1.24079	0.396	0.208	1.08e-09
MPRIP	4.42e-14	-1.98276	0.032	0.123	1.09e-09
EMP3	4.52e-14	0.457968	0.921	0.917	1.12e-09
RPS13	4.7e-14	0.251402	0.983	0.998	1.16e-09
CTSZ	4.79e-14	0.59624	0.818	0.703	1.18e-09
CCL3	4.86e-14	1.25423	0.543	0.384	1.2e-09
RNASE4	5e-14	-1.67492	0.035	0.13	1.23e-09
FAH	5.05e-14	-1.89692	0.027	0.114	1.25e-09
SCD	5.09e-14	-4.79841	0.001	0.051	1.26e-09
TMEM64	5.69e-14	-1.74765	0.036	0.132	1.41e-09
TTYH3	5.78e-14	-0.650854	0.278	0.431	1.43e-09
HSDL1	5.83e-14	-1.7205	0.025	0.112	1.44e-09
KDM5D	5.95e-14	-6.71724	0	0.047	1.47e-09
CHRNE	6.49e-14	-1.52618	0.043	0.143	1.6e-09
MBNL3	6.71e-14	-1.35409	0.055	0.163	1.66e-09
CXCR4	6.76e-14	-0.772995	0.515	0.667	1.67e-09
CCDC117	6.77e-14	-0.954122	0.143	0.283	1.67e-09
TCHH	6.8e-14	-4.60046	0.003	0.056	1.68e-09
CD302	6.84e-14	-0.365318	0.653	0.848	1.69e-09
SFTPA1	7.39e-14	-2.75559	0.011	0.08	1.82e-09
HCK	7.5e-14	0.683079	0.744	0.616	1.85e-09
MOSPD2	7.84e-14	1.91225	0.233	0.083	1.94e-09
FCAR	9.29e-14	-0.521589	0.285	0.451	2.29e-09
RPL5	9.64e-14	-0.339149	0.858	0.969	2.38e-09
GNG10	9.86e-14	-0.506012	0.397	0.558	2.43e-09
TLNRD1	9.89e-14	-0.718477	0.232	0.388	2.44e-09
APH1A	1.02e-13	-0.796188	0.157	0.297	2.51e-09
MAPK1IP1L	1.05e-13	-0.473146	0.331	0.491	2.59e-09
IVNS1ABP	1.08e-13	-0.479784	0.683	0.844	2.66e-09
EMILIN2	1.1e-13	-0.310001	0.628	0.788	2.72e-09
UBASH3B	1.11e-13	-1.22212	0.097	0.221	2.73e-09
COX4I1	1.22e-13	-0.343506	0.846	0.946	3.01e-09
ATL3	1.22e-13	-1.25555	0.078	0.192	3.02e-09
CD55	1.23e-13	0.297171	0.978	0.931	3.05e-09
TIPARP	1.25e-13	-0.802916	0.371	0.52	3.08e-09
MT1F	1.29e-13	-1.56952	0.031	0.121	3.17e-09
IDH1	1.34e-13	-1.1634	0.082	0.203	3.3e-09
HGSNAT	1.34e-13	-0.674904	0.198	0.35	3.3e-09
H2AFV	1.35e-13	-0.470145	0.325	0.489	3.32e-09
GCH1	1.47e-13	1.04758	0.528	0.371	3.63e-09
RAB5C	1.54e-13	-0.417633	0.418	0.591	3.8e-09
RPL36AL	1.58e-13	-0.412553	0.613	0.79	3.89e-09
LEPROT	1.6e-13	-0.54272	0.27	0.437	3.96e-09
TMED2	1.74e-13	-0.620424	0.222	0.371	4.3e-09
IGLON5	1.82e-13	-6.97957	0	0.045	4.5e-09
ATG3	1.84e-13	0.865688	0.628	0.469	4.54e-09
YOD1	1.84e-13	-1.40443	0.042	0.139	4.55e-09
NISCH	1.88e-13	-1.0684	0.085	0.207	4.65e-09
CREG1	1.9e-13	-0.495081	0.509	0.672	4.68e-09
LDHB	1.92e-13	-1.044	0.132	0.259	4.73e-09
THRA	1.92e-13	-2.63097	0.011	0.078	4.74e-09
PCTP	1.94e-13	-1.47861	0.047	0.147	4.78e-09
VDR	1.94e-13	-1.0504	0.129	0.266	4.79e-09
MAP1LC3B	1.99e-13	-0.390283	0.701	0.821	4.91e-09
PDE3B	2e-13	-1.5605	0.046	0.147	4.94e-09
RPL37A	2.01e-13	-0.270307	0.965	0.998	4.95e-09
AKIRIN1	2.03e-13	-0.473044	0.332	0.509	5e-09
KTN1	2.04e-13	-0.529915	0.331	0.495	5.03e-09
SSR3	2.06e-13	-0.634564	0.253	0.399	5.09e-09
FYTTD1	2.21e-13	-0.702766	0.212	0.357	5.45e-09
MZT2B	2.22e-13	-0.757559	0.19	0.333	5.49e-09
EGR1	2.26e-13	1.24626	0.549	0.377	5.57e-09
ATMIN	2.28e-13	-1.24125	0.049	0.152	5.64e-09
RGS19	2.34e-13	1.1553	0.457	0.275	5.77e-09
H6PD	2.4e-13	-1.63648	0.047	0.145	5.92e-09
UBE2H	2.6e-13	-0.558276	0.257	0.411	6.41e-09
ATP6AP2	2.66e-13	-0.414311	0.558	0.707	6.57e-09
TTC3	2.68e-13	-0.881503	0.158	0.301	6.62e-09
USP36	2.69e-13	-0.458172	0.302	0.486	6.64e-09
PLEKHG2	2.76e-13	-0.707691	0.177	0.333	6.81e-09
ARF1	2.9e-13	-0.388989	0.618	0.757	7.16e-09
PDK1	3.07e-13	-1.25162	0.072	0.187	7.59e-09
CEMIP2	3.23e-13	-0.673639	0.225	0.388	7.97e-09
WBP1L	3.24e-13	-1.0619	0.092	0.214	8e-09
CENPE	3.25e-13	-2.21531	0.015	0.087	8.03e-09
BTG3	3.33e-13	-1.06848	0.174	0.312	8.22e-09
RGPD5	3.59e-13	-2.54335	0.02	0.096	8.85e-09
FCHO2	4.05e-13	-1.24843	0.069	0.181	9.98e-09
SAR1A	4.14e-13	-0.516593	0.266	0.426	1.02e-08
EPC1	4.21e-13	-0.606288	0.22	0.386	1.04e-08
SNHG6	4.32e-13	-0.451905	0.505	0.67	1.07e-08
H2AFJ	4.33e-13	-0.597588	0.253	0.409	1.07e-08
TNFAIP3	4.53e-13	-0.532294	0.922	0.96	1.12e-08
TGIF1	4.69e-13	-0.36797	0.511	0.687	1.16e-08
ARPC3	4.72e-13	0.285434	0.971	0.967	1.16e-08
RPLP2	4.72e-13	-0.230368	0.969	0.998	1.17e-08
ZMYM2	5.15e-13	-0.787079	0.261	0.424	1.27e-08
CTNNA1	5.29e-13	-0.528464	0.269	0.433	1.31e-08
KLHL24	5.6e-13	-1.0003	0.123	0.257	1.38e-08
AKIRIN2	5.83e-13	0.887583	0.579	0.426	1.44e-08
PSME1	6.08e-13	0.710928	0.696	0.574	1.5e-08
SHMT1	6.19e-13	-2.95934	0.008	0.067	1.53e-08
MTSS1	6.46e-13	-0.757026	0.251	0.397	1.6e-08
AL590822.3	6.81e-13	-2.17146	0.009	0.072	1.68e-08
APBB1IP	7.43e-13	1.00898	0.493	0.306	1.83e-08
RHOQ	7.73e-13	-0.51488	0.451	0.603	1.91e-08
TP53BP2	7.9e-13	-0.51886	0.358	0.516	1.95e-08
CXCL2	8.16e-13	0.457224	0.874	0.817	2.01e-08
LONRF1	8.17e-13	-0.934144	0.105	0.236	2.02e-08
SIAH2	8.2e-13	-0.766231	0.175	0.319	2.02e-08
DAZAP2	8.5e-13	-0.284341	0.792	0.893	2.1e-08
ACTR3	8.64e-13	0.497119	0.795	0.685	2.13e-08
PTPN2	8.71e-13	-0.423396	0.36	0.531	2.15e-08
TUBGCP2	9.49e-13	-0.674969	0.183	0.328	2.34e-08
EXTL3	9.59e-13	-1.78845	0.031	0.116	2.37e-08
OTUD1	1.01e-12	-0.625434	0.519	0.674	2.48e-08
SMCO4	1.05e-12	1.37854	0.307	0.136	2.6e-08
SIRPA	1.07e-12	-0.444085	0.332	0.502	2.63e-08
ELOVL5	1.07e-12	-0.600557	0.259	0.413	2.63e-08
SERTAD2	1.12e-12	-0.628393	0.279	0.431	2.75e-08
RAP2B	1.15e-12	-0.484436	0.386	0.556	2.85e-08
EMB	1.18e-12	-0.383189	0.392	0.589	2.92e-08
MAN1A1	1.19e-12	-0.839867	0.219	0.351	2.93e-08
ZFAND6	1.2e-12	-0.614675	0.25	0.402	2.95e-08
ATP13A3	1.24e-12	-0.421581	0.742	0.877	3.05e-08
PSMB9	1.25e-12	1.20583	0.392	0.225	3.09e-08
IL18	1.29e-12	-1.08935	0.128	0.252	3.17e-08
TMEM255B	1.29e-12	-2.06585	0.021	0.096	3.18e-08
NFAT5	1.3e-12	1.09218	0.5	0.346	3.22e-08
DDX6	1.31e-12	-0.555768	0.315	0.466	3.23e-08
AGPAT2	1.38e-12	-1.05356	0.108	0.228	3.41e-08
KYNU	1.41e-12	0.683542	0.685	0.663	3.48e-08
AP002813.1	1.45e-12	-4.57915	0.001	0.045	3.57e-08
ZADH2	1.5e-12	-1.39321	0.055	0.156	3.71e-08
TESK1	1.52e-12	-1.34113	0.048	0.145	3.74e-08
PTGS2	1.56e-12	0.71488	0.701	0.594	3.84e-08
SAP130	1.56e-12	-1.30225	0.037	0.129	3.86e-08
C9orf72	1.76e-12	0.703231	0.715	0.605	4.35e-08
PRKCSH	1.79e-12	-0.890354	0.158	0.284	4.42e-08
IRAK1	1.8e-12	-0.519587	0.291	0.437	4.44e-08
SLC25A3	1.86e-12	-0.38541	0.653	0.821	4.59e-08
AFF4	1.9e-12	-0.441284	0.413	0.583	4.68e-08
AMFR	1.9e-12	-1.23815	0.083	0.194	4.7e-08
ELF2	1.91e-12	-0.589787	0.3	0.447	4.71e-08
KDELR2	1.98e-12	-0.747719	0.178	0.31	4.89e-08
ARL4A	2e-12	-0.408523	0.524	0.69	4.92e-08
CD300LF	2.11e-12	1.36276	0.281	0.121	5.2e-08
ARID1B	2.17e-12	-0.703267	0.18	0.324	5.37e-08
ILF3	2.21e-12	-0.530258	0.23	0.379	5.46e-08
2024-03-01	2.4e-12	-0.807272	0.077	0.196	5.93e-08
TMED7	2.47e-12	-0.77506	0.195	0.328	6.09e-08
CXCL5	2.6e-12	-2.88951	0.017	0.087	6.41e-08
ARSB	2.62e-12	-0.974546	0.078	0.19	6.46e-08
ATP5F1A	2.64e-12	-0.636202	0.257	0.4	6.52e-08
EIF4EBP2	2.66e-12	-0.592262	0.222	0.364	6.56e-08
RIN3	2.66e-12	-0.390927	0.307	0.475	6.58e-08
MT-CO1	2.72e-12	0.180982	1	1	6.71e-08
LAIR1	2.78e-12	-0.648219	0.222	0.357	6.85e-08
CASS4	2.79e-12	-0.995761	0.059	0.167	6.9e-08
TSPAN3	2.83e-12	-2.01393	0.024	0.1	6.98e-08
STK17A	2.84e-12	-0.675097	0.207	0.355	7.01e-08
TRAF3IP3	3e-12	1.56956	0.286	0.13	7.4e-08
PICK1	3.03e-12	-2.77792	0.013	0.076	7.48e-08
CSNK1G3	3.07e-12	-0.882926	0.096	0.217	7.57e-08
QARS	3.28e-12	-0.987764	0.132	0.25	8.09e-08
PPP4R1	3.32e-12	-1.15291	0.074	0.181	8.19e-08
HTT	3.32e-12	-0.949825	0.108	0.223	8.19e-08
GTF2F1	3.32e-12	-0.851616	0.128	0.255	8.2e-08
SULT1B1	3.34e-12	-1.11992	0.086	0.201	8.25e-08
KANSL1	3.36e-12	-0.843194	0.138	0.266	8.29e-08
TRIB1	3.48e-12	1.21589	0.48	0.335	8.59e-08
ABHD5	3.56e-12	0.883923	0.574	0.408	8.79e-08
TRAF6	3.6e-12	-1.55539	0.028	0.109	8.89e-08
DOCK4	3.77e-12	-1.77575	0.055	0.15	9.31e-08
AC018755.4	3.77e-12	-0.560612	0.153	0.303	9.32e-08
GOLGA4	3.98e-12	-0.615326	0.252	0.402	9.82e-08
TMED8	4.17e-12	-1.16223	0.098	0.21	1.03e-07
PIKFYVE	4.2e-12	-0.800599	0.13	0.259	1.04e-07
VAMP3	4.25e-12	-0.56046	0.225	0.375	1.05e-07
TMEM123	4.36e-12	-0.480536	0.581	0.734	1.08e-07
CD7	4.39e-12	-2.13855	0.011	0.072	1.08e-07
ECHDC3	4.49e-12	-2.87128	0.007	0.062	1.11e-07
RPL30	4.56e-12	0.198827	0.992	1	1.13e-07
MIER3	4.65e-12	-2.12032	0.018	0.087	1.15e-07
OAS1	4.82e-12	1.83394	0.234	0.1	1.19e-07
SAMD9L	4.93e-12	2.15889	0.194	0.069	1.22e-07
FBXL3	5.05e-12	-0.920782	0.099	0.219	1.25e-07
STX11	5.17e-12	0.520253	0.818	0.743	1.28e-07
FAM168B	5.29e-12	-1.06575	0.084	0.192	1.31e-07
VCP	5.29e-12	-0.593452	0.199	0.344	1.31e-07
AL133342.1	5.34e-12	-1.77975	0.028	0.107	1.32e-07
FOXN3	5.43e-12	-0.587119	0.239	0.388	1.34e-07
UBXN1	5.61e-12	-0.608856	0.251	0.389	1.38e-07
HEY1	5.78e-12	-3.23421	0.008	0.065	1.43e-07
INSR	5.87e-12	-1.40983	0.062	0.161	1.45e-07
DDX39B	6.06e-12	-0.486691	0.241	0.393	1.5e-07
SBNO2	6.6e-12	-0.527129	0.234	0.382	1.63e-07
CD37	6.95e-12	0.564115	0.756	0.632	1.71e-07
EIF3L	7.03e-12	-0.422999	0.424	0.578	1.73e-07
HADHB	7.17e-12	-0.571593	0.254	0.391	1.77e-07
KLHL2	7.37e-12	-0.826129	0.14	0.266	1.82e-07
PTPN11	7.71e-12	-1.02508	0.11	0.226	1.9e-07
FRY	7.78e-12	-0.859953	0.119	0.245	1.92e-07
SLC7A8	8.25e-12	-5.02782	0.002	0.045	2.04e-07
IP6K1	8.54e-12	-1.37278	0.056	0.15	2.11e-07
MAN2A2	9.15e-12	-0.928543	0.12	0.239	2.26e-07
BIN1	9.2e-12	-1.60423	0.071	0.168	2.27e-07
ZNF395	9.42e-12	-2.73814	0.011	0.071	2.33e-07
IP6K2	9.46e-12	-1.2915	0.058	0.156	2.33e-07
SPIN1	9.55e-12	-1.72941	0.039	0.123	2.36e-07
LINC00278	9.59e-12	-3.53614	0.002	0.045	2.37e-07
DPP7	1.01e-11	-0.715674	0.172	0.299	2.5e-07
CDC42SE2	1.03e-11	-0.632965	0.203	0.346	2.55e-07
PIK3R5	1.06e-11	-0.766627	0.143	0.274	2.61e-07
MIR181A1HG	1.06e-11	-0.822161	0.178	0.304	2.61e-07
HECTD1	1.08e-11	-0.844988	0.147	0.272	2.65e-07
SGPL1	1.08e-11	-1.34515	0.058	0.154	2.67e-07
HERPUD1	1.09e-11	-0.570949	0.681	0.803	2.69e-07
TCEAL4	1.13e-11	-1.74675	0.045	0.132	2.79e-07
USP12	1.15e-11	-0.761057	0.185	0.315	2.84e-07
OSCAR	1.16e-11	1.36393	0.328	0.167	2.87e-07
PIK3CA	1.19e-11	-0.801249	0.117	0.241	2.93e-07
MAGT1	1.19e-11	-0.649519	0.225	0.359	2.93e-07
SH3BP4	1.24e-11	-5.42564	0.001	0.042	3.07e-07
PYGB	1.25e-11	-1.36098	0.041	0.129	3.07e-07
CAVIN2	1.31e-11	-4.93793	0.001	0.042	3.24e-07
MFSD1	1.34e-11	-0.427621	0.436	0.576	3.31e-07
ZNF106	1.37e-11	-0.4424	0.337	0.489	3.38e-07
GOLIM4	1.37e-11	-1.43195	0.05	0.143	3.38e-07
TXNDC5	1.44e-11	-1.78376	0.04	0.123	3.55e-07
PJA2	1.56e-11	-0.582666	0.259	0.402	3.84e-07
ZNF394	1.64e-11	-0.701269	0.18	0.313	4.06e-07
TNF	1.73e-11	1.16395	0.247	0.103	4.27e-07
SBDS	1.75e-11	-0.647198	0.186	0.321	4.32e-07
FBXW2	1.76e-11	-0.94326	0.126	0.25	4.34e-07
FAM20A	1.76e-11	-1.16657	0.066	0.168	4.35e-07
TLK2	1.79e-11	-0.747953	0.114	0.239	4.41e-07
SF3B2	1.81e-11	-0.454934	0.258	0.415	4.46e-07
MAML3	1.9e-11	-0.853014	0.087	0.201	4.7e-07
RAB11FIP2	1.91e-11	-1.18646	0.058	0.156	4.71e-07
H2AFZ	1.97e-11	0.800413	0.586	0.433	4.86e-07
MYO7A	2e-11	-1.6734	0.025	0.1	4.94e-07
TLN1	2.03e-11	-0.354594	0.601	0.781	5.02e-07
H2AFY	2.18e-11	-0.320663	0.765	0.882	5.38e-07
PDS5B	2.18e-11	-0.64323	0.157	0.293	5.39e-07
RHOBTB3	2.29e-11	-2.33909	0.021	0.091	5.64e-07
SERPINB6	2.43e-11	-0.635064	0.226	0.355	6e-07
RFLNB	2.49e-11	-0.699948	0.237	0.371	6.16e-07
DENND3	2.52e-11	-0.66953	0.239	0.377	6.21e-07
KLF13	2.52e-11	-0.849673	0.151	0.279	6.23e-07
CLP1	2.56e-11	-2.4913	0.012	0.071	6.31e-07
TMX4	2.58e-11	-0.716961	0.193	0.341	6.38e-07
AC004951.1	2.72e-11	-1.54217	0.034	0.114	6.72e-07
FLNA	2.74e-11	-0.346413	0.756	0.859	6.75e-07
LILRB1	2.79e-11	1.01568	0.495	0.35	6.9e-07
WDR1	2.8e-11	-0.369522	0.382	0.543	6.91e-07
MTCH1	2.9e-11	-0.548697	0.276	0.417	7.16e-07
VOPP1	2.97e-11	-1.15916	0.095	0.201	7.34e-07
CD93	2.99e-11	-0.448814	0.722	0.853	7.38e-07
FAM110B	3.04e-11	-1.86756	0.025	0.098	7.5e-07
NSUN6	3.07e-11	1.50248	0.249	0.109	7.58e-07
BMPR2	3.07e-11	-1.23265	0.037	0.121	7.59e-07
NOL7	3.09e-11	-0.866089	0.141	0.257	7.64e-07
MPP5	3.11e-11	-1.85062	0.025	0.098	7.67e-07
SEMA4D	3.2e-11	-0.459432	0.227	0.377	7.9e-07
PABPC4	3.25e-11	-0.565908	0.43	0.574	8.01e-07
NR4A1	3.34e-11	-0.434268	0.765	0.879	8.24e-07
ARRB2	3.47e-11	-0.279414	0.672	0.803	8.57e-07
SFT2D2	3.65e-11	-1.00694	0.13	0.246	9e-07
MLXIP	3.71e-11	-0.556503	0.181	0.319	9.15e-07
ITSN1	3.71e-11	-1.25947	0.057	0.15	9.16e-07
SPACA6	3.8e-11	-1.21401	0.043	0.13	9.39e-07
DCTN4	3.81e-11	-0.579856	0.195	0.341	9.41e-07
AREL1	4e-11	-1.18927	0.048	0.138	9.88e-07
CHPT1	4.19e-11	-0.900693	0.142	0.255	1.04e-06
GK5	4.2e-11	-0.628957	0.219	0.362	1.04e-06
BICRA	4.3e-11	-1.34923	0.033	0.112	1.06e-06
SLC9A6	4.5e-11	-1.80385	0.028	0.101	1.11e-06
BRCA2	4.51e-11	-1.83812	0.026	0.1	1.11e-06
MYO10	4.88e-11	-2.56256	0.008	0.06	1.2e-06
CHST11	4.95e-11	-0.523715	0.243	0.379	1.22e-06
PRKCE	5.01e-11	-1.27312	0.048	0.138	1.24e-06
RPS11	5.05e-11	-0.219609	0.959	0.995	1.25e-06
CALCRL	5.07e-11	-1.75327	0.023	0.092	1.25e-06
HIST1H1E	5.08e-11	1.49432	0.279	0.141	1.25e-06
BTG1	5.23e-11	-0.299341	0.984	0.993	1.29e-06
ATP2B1-AS1	5.25e-11	0.637417	0.69	0.551	1.29e-06
SHTN1	5.48e-11	-0.632716	0.224	0.364	1.35e-06
WDR74	5.55e-11	1.99398	0.206	0.085	1.37e-06
PRKD3	5.63e-11	-1.00681	0.087	0.192	1.39e-06
NAMPT	5.73e-11	-0.233766	0.997	1	1.41e-06
RNF11	5.77e-11	-0.47914	0.242	0.386	1.42e-06
ITPRID2	5.8e-11	-0.614014	0.208	0.337	1.43e-06
CFP	5.81e-11	0.61623	0.76	0.65	1.43e-06
JMY	5.85e-11	-0.447762	0.254	0.408	1.44e-06
SEC63	5.9e-11	-0.713527	0.152	0.272	1.46e-06
OAT	6.14e-11	-0.543543	0.27	0.413	1.52e-06
C5orf24	6.17e-11	-1.36643	0.042	0.127	1.52e-06
RIOK3	6.22e-11	-0.43242	0.412	0.556	1.54e-06
SDE2	6.23e-11	-0.704574	0.225	0.361	1.54e-06
ZNF410	6.29e-11	-0.787333	0.114	0.23	1.55e-06
FBXO34	6.33e-11	-0.898101	0.158	0.275	1.56e-06
PDCL3	6.44e-11	-1.04349	0.104	0.212	1.59e-06
GNAS	6.5e-11	-0.327033	0.608	0.75	1.6e-06
PCIF1	6.67e-11	-1.2028	0.057	0.149	1.65e-06
SF3B5	6.9e-11	-0.460029	0.262	0.395	1.7e-06
ACOD1	7.24e-11	3.12012	0.1	0.013	1.79e-06
HIST1H4C	7.53e-11	-0.851857	0.102	0.214	1.86e-06
PIK3IP1	7.86e-11	-1.868	0.021	0.089	1.94e-06
BZW1	8.04e-11	-0.309333	0.584	0.75	1.98e-06
CXXC1	8.23e-11	-0.865508	0.081	0.187	2.03e-06
DPYD	8.27e-11	-0.32967	0.47	0.636	2.04e-06
PHLPP1	8.45e-11	-1.57999	0.023	0.092	2.08e-06
SOCS3	8.6e-11	0.420873	0.89	0.882	2.12e-06
UBR4	8.67e-11	-0.649284	0.15	0.272	2.14e-06
ADA2	8.75e-11	0.667692	0.796	0.685	2.16e-06
AC005332.4	8.75e-11	-2.23286	0.012	0.069	2.16e-06
RAB14	9.21e-11	-0.694898	0.163	0.284	2.27e-06
SRSF5	9.21e-11	0.616755	0.751	0.647	2.27e-06
HDLBP	9.28e-11	-0.641326	0.209	0.337	2.29e-06
EIF4A1	9.43e-11	0.210299	0.974	0.993	2.33e-06
ETF1	9.76e-11	-0.282615	0.6	0.761	2.41e-06
RNPS1	9.8e-11	-0.564802	0.19	0.328	2.42e-06
RGS2	9.86e-11	-0.335452	0.901	0.957	2.43e-06
USP9X	1.01e-10	-0.562263	0.241	0.375	2.48e-06
FOSL2	1.03e-10	-0.327155	0.846	0.949	2.53e-06
PRKAG2	1.07e-10	-0.40417	0.293	0.451	2.65e-06
NECTIN2	1.08e-10	-1.00291	0.123	0.232	2.66e-06
CEMIP	1.1e-10	-4.00281	0.004	0.049	2.71e-06
CFD	1.12e-10	0.886336	0.589	0.462	2.77e-06
CENPC	1.14e-10	-0.850082	0.121	0.236	2.81e-06
HSD3B7	1.18e-10	-2.52419	0.007	0.056	2.9e-06
SSH1	1.19e-10	-0.969769	0.123	0.23	2.93e-06
NAA16	1.21e-10	-1.3312	0.05	0.136	2.98e-06
RNASE2	1.23e-10	-0.876537	0.487	0.589	3.02e-06
SNHG9	1.26e-10	-0.891791	0.108	0.217	3.11e-06
PRKAG2-AS1	1.26e-10	-0.928973	0.071	0.172	3.12e-06
EIF3E	1.27e-10	-0.405974	0.571	0.725	3.12e-06
NR4A3	1.29e-10	-0.400706	0.698	0.803	3.18e-06
UBQLN1	1.35e-10	-0.516396	0.244	0.373	3.32e-06
STK17B	1.37e-10	-0.365788	0.698	0.828	3.37e-06
EAF1	1.37e-10	-0.360254	0.394	0.553	3.39e-06
SLC25A5	1.38e-10	-0.385335	0.492	0.661	3.41e-06
PLAAT4	1.4e-10	1.82835	0.172	0.056	3.47e-06
TXNL4A	1.49e-10	-0.609543	0.184	0.306	3.67e-06
TUFM	1.49e-10	-0.58802	0.179	0.299	3.67e-06
LRRC25	1.51e-10	1.23364	0.371	0.221	3.73e-06
YTHDC1	1.54e-10	-0.406699	0.31	0.475	3.8e-06
WBP11	1.56e-10	-0.593728	0.171	0.295	3.84e-06
CTTNBP2NL	1.59e-10	-2.3336	0.017	0.078	3.93e-06
AKR1B1	1.64e-10	-1.32734	0.08	0.176	4.04e-06
RPGR	1.67e-10	-0.884357	0.081	0.183	4.12e-06
CSTF2T	1.77e-10	-1.80646	0.021	0.087	4.37e-06
HCAR2	1.81e-10	1.4117	0.285	0.149	4.47e-06
CCT6A	1.83e-10	-0.60503	0.25	0.368	4.52e-06
TM9SF3	1.84e-10	-0.385194	0.325	0.466	4.53e-06
SCARB2	1.87e-10	-0.752121	0.153	0.274	4.62e-06
SNX2	1.9e-10	0.994494	0.468	0.315	4.68e-06
CYBRD1	1.91e-10	-1.23137	0.046	0.13	4.72e-06
SSR1	1.93e-10	-0.357677	0.353	0.5	4.76e-06
NKTR	1.96e-10	-0.782403	0.142	0.259	4.85e-06
USP6NL	1.98e-10	-1.08154	0.053	0.141	4.9e-06
RAB10	1.99e-10	0.875802	0.5	0.339	4.91e-06
AFG3L2	2e-10	-1.03281	0.071	0.168	4.93e-06
BRD4	2e-10	-0.335721	0.369	0.52	4.94e-06
ZDHHC2	2.01e-10	-1.06822	0.09	0.19	4.95e-06
HEXB	2.04e-10	-0.363822	0.332	0.476	5.04e-06
SIPA1L2	2.08e-10	-1.0199	0.101	0.203	5.12e-06
NRAS	2.1e-10	-0.766542	0.127	0.239	5.17e-06
ARHGEF7	2.11e-10	-1.10346	0.061	0.152	5.22e-06
TMEM219	2.11e-10	-0.532591	0.235	0.364	5.22e-06
PPP2CA	2.12e-10	-0.330526	0.382	0.54	5.23e-06
CPM	2.13e-10	-0.979663	0.181	0.301	5.27e-06
HEBP2	2.16e-10	-0.446464	0.309	0.447	5.33e-06
C1orf162	2.16e-10	-0.331638	0.768	0.855	5.34e-06
CD83	2.26e-10	0.500135	0.865	0.832	5.58e-06
SQLE	2.38e-10	-1.08214	0.098	0.203	5.87e-06
TUBA4A	2.42e-10	-0.647857	0.134	0.257	5.97e-06
ING3	2.42e-10	-0.562965	0.155	0.283	5.97e-06
ZNF451	2.45e-10	-0.689586	0.147	0.268	6.05e-06
NCK2	2.46e-10	-1.74891	0.035	0.109	6.07e-06
ARF3	2.47e-10	-0.72235	0.163	0.277	6.09e-06
SETD2	2.49e-10	-0.504005	0.204	0.339	6.16e-06
SRC	2.52e-10	1.75421	0.181	0.062	6.22e-06
SIRT5	2.53e-10	-2.07945	0.015	0.074	6.24e-06
SIGLEC14	2.58e-10	-0.380476	0.219	0.373	6.37e-06
CTDSP2	2.64e-10	-1.04414	0.086	0.187	6.5e-06
RGPD2	2.64e-10	-3.11557	0.008	0.056	6.51e-06
TP53INP2	2.71e-10	-0.413138	0.184	0.328	6.7e-06
WDR37	2.76e-10	-1.26594	0.04	0.12	6.81e-06
NONO	2.78e-10	-0.444767	0.3	0.433	6.87e-06
MIR222HG	2.8e-10	1.42495	0.263	0.125	6.9e-06
DNAJB6	2.8e-10	-0.347689	0.685	0.822	6.92e-06
ENOSF1	2.95e-10	-1.43772	0.053	0.138	7.29e-06
STARD13	3.04e-10	-3.70614	0.004	0.047	7.51e-06
FZR1	3.14e-10	-1.41593	0.036	0.112	7.76e-06
GALNT10	3.19e-10	-1.75325	0.031	0.101	7.87e-06
LGMN	3.31e-10	-2.28733	0.035	0.109	8.17e-06
ANKRD12	3.52e-10	-0.423327	0.414	0.56	8.69e-06
GRAMD4	3.58e-10	-0.947531	0.078	0.176	8.83e-06
TOP1	3.79e-10	-0.394242	0.576	0.719	9.35e-06
RAPH1	3.99e-10	-1.29602	0.042	0.121	9.85e-06
JAG1	4e-10	-1.12375	0.049	0.136	9.87e-06
ITPK1	4.02e-10	-0.537178	0.156	0.279	9.93e-06
UBC	4.11e-10	0.395392	0.991	0.982	1.01e-05
MMGT1	4.17e-10	-0.841747	0.093	0.197	1.03e-05
LUZP1	4.33e-10	-0.887763	0.118	0.225	1.07e-05
OGA	4.43e-10	-0.627359	0.123	0.241	1.09e-05
MIER1	4.43e-10	-0.510697	0.255	0.397	1.09e-05
SPPL2A	4.48e-10	-0.603123	0.183	0.304	1.11e-05
NDRG1	4.51e-10	-0.465018	0.347	0.495	1.11e-05
MT1A	4.57e-10	-6.69562	0	0.033	1.13e-05
USP9Y	4.57e-10	-6.34557	0	0.033	1.13e-05
FLOT1	4.65e-10	-0.496367	0.264	0.38	1.15e-05
RNF168	4.67e-10	-0.74658	0.132	0.245	1.15e-05
CYP2R1	4.77e-10	-2.95496	0.005	0.049	1.18e-05
PLCB1	4.79e-10	-0.735348	0.111	0.223	1.18e-05
MT-ATP8	4.82e-10	-0.358865	0.567	0.73	1.19e-05
ELK1	5.08e-10	-1.08469	0.075	0.168	1.25e-05
IMPA2	5.09e-10	-0.792219	0.129	0.236	1.26e-05
STRAP	5.19e-10	-0.534798	0.219	0.339	1.28e-05
HMGN5	5.22e-10	-3.30738	0.006	0.051	1.29e-05
CORO1A	5.31e-10	0.447784	0.779	0.692	1.31e-05
ATP11B	5.32e-10	-0.347138	0.318	0.464	1.31e-05
TIMP3	5.63e-10	-2.63943	0.006	0.051	1.39e-05
UHMK1	5.77e-10	-0.606408	0.17	0.29	1.42e-05
TMEM248	5.89e-10	-0.69847	0.163	0.281	1.45e-05
SDC3	5.92e-10	-2.15162	0.014	0.071	1.46e-05
CSNK1G2	6.01e-10	-0.564762	0.15	0.272	1.48e-05
DUSP3	6.02e-10	-0.724028	0.181	0.292	1.49e-05
ISCA1	6.1e-10	-0.98603	0.082	0.179	1.51e-05
PRKCH	6.15e-10	-1.88658	0.027	0.094	1.52e-05
RARG	6.19e-10	-1.97966	0.009	0.06	1.53e-05
AC132872.1	6.22e-10	-0.830909	0.077	0.176	1.54e-05
LY86	6.24e-10	0.884297	0.515	0.357	1.54e-05
EEF1B2	6.33e-10	-0.347812	0.656	0.853	1.56e-05
CRK	6.54e-10	-0.506615	0.261	0.388	1.62e-05
MYH9	6.68e-10	-0.402506	0.551	0.678	1.65e-05
PPP1R2	6.7e-10	-0.49608	0.226	0.359	1.65e-05
XAF1	6.98e-10	1.31714	0.313	0.188	1.72e-05
SIVA1	6.98e-10	-1.01652	0.116	0.214	1.72e-05
SIN3A	7.42e-10	-1.15363	0.051	0.136	1.83e-05
AQP1	7.47e-10	-3.58268	0.002	0.038	1.84e-05
SAP30BP	7.62e-10	-0.610667	0.158	0.274	1.88e-05
SLC2A6	7.74e-10	1.33654	0.275	0.136	1.91e-05
IQCN	7.8e-10	2.46111	0.12	0.029	1.93e-05
STARD5	7.93e-10	-1.35062	0.049	0.13	1.96e-05
NDST1	8.21e-10	-2.14713	0.019	0.078	2.03e-05
RAB11B	8.28e-10	-0.77988	0.102	0.208	2.04e-05
SRPRB	8.35e-10	-1.78614	0.029	0.096	2.06e-05
RPL26	8.39e-10	0.187914	0.981	1	2.07e-05
SLC49A4	8.45e-10	-0.771912	0.121	0.226	2.08e-05
TNPO1	8.51e-10	-0.76356	0.146	0.261	2.1e-05
LGALS8	8.63e-10	-0.468894	0.289	0.422	2.13e-05
PHLDA2	8.65e-10	1.0605	0.392	0.246	2.14e-05
CTNNAL1	8.72e-10	-2.04987	0.025	0.091	2.15e-05
B4GALT1	8.99e-10	-0.374588	0.443	0.585	2.22e-05
DDX24	9.07e-10	-0.638033	0.204	0.326	2.24e-05
GID8	9.15e-10	-0.849024	0.103	0.205	2.26e-05
TTC39C	9.59e-10	-0.750191	0.053	0.141	2.37e-05
CMPK1	1e-09	-0.710206	0.145	0.257	2.48e-05
BID	1.02e-09	0.753249	0.567	0.455	2.51e-05
HCAR3	1.03e-09	1.20066	0.325	0.19	2.53e-05
SH2B3	1.04e-09	-0.386915	0.47	0.616	2.56e-05
BAG5	1.04e-09	-1.47498	0.041	0.116	2.57e-05
CSTA	1.05e-09	0.436414	0.842	0.81	2.59e-05
CCNT2	1.06e-09	-0.773368	0.093	0.196	2.63e-05
TREM2	1.08e-09	-5.25361	0.001	0.034	2.66e-05
RIF1	1.09e-09	-0.65925	0.141	0.259	2.69e-05
NACA	1.13e-09	0.204396	0.975	0.987	2.8e-05
ATG13	1.14e-09	-1.01213	0.057	0.143	2.82e-05
RPL10A	1.17e-09	-0.332427	0.837	0.947	2.89e-05
BAG3	1.2e-09	-0.849731	0.234	0.366	2.97e-05
YTHDF1	1.21e-09	-0.98816	0.071	0.163	2.98e-05
TNFAIP1	1.21e-09	-2.32868	0.015	0.071	2.99e-05
SEC14L1	1.21e-09	-0.534363	0.335	0.462	2.99e-05
MT-CO2	1.22e-09	0.147517	1	1	3.01e-05
SCIMP	1.22e-09	1.24024	0.357	0.208	3.02e-05
TMEM236	1.26e-09	-3.45286	0.005	0.047	3.11e-05
PCNP	1.26e-09	-0.498932	0.207	0.335	3.11e-05
PRMT9	1.35e-09	-0.876009	0.236	0.353	3.34e-05
PROSER2	1.36e-09	-2.14155	0.008	0.056	3.36e-05
ARHGDIA	1.37e-09	-0.280638	0.633	0.745	3.37e-05
MDM2	1.38e-09	-0.534343	0.216	0.344	3.4e-05
STAT1	1.39e-09	1.11902	0.418	0.279	3.43e-05
LINC00200	1.4e-09	-6.43298	0	0.031	3.44e-05
MS4A4A	1.4e-09	-0.887611	0.154	0.264	3.46e-05
RAB3D	1.42e-09	-0.535216	0.161	0.277	3.49e-05
ID3	1.44e-09	-1.90998	0.025	0.091	3.56e-05
AC079866.2	1.48e-09	-3.30683	0.006	0.049	3.65e-05
HMGN1	1.52e-09	-0.617915	0.185	0.301	3.76e-05
UBXN6	1.53e-09	-1.00587	0.073	0.163	3.77e-05
TBK1	1.54e-09	-0.628254	0.204	0.321	3.8e-05
C20orf27	1.54e-09	-0.701304	0.174	0.283	3.81e-05
PSMD12	1.55e-09	-0.654893	0.18	0.297	3.83e-05
HNRNPL	1.59e-09	-0.385338	0.237	0.371	3.93e-05
PI4KA	1.63e-09	-0.776415	0.092	0.192	4.03e-05
ACAP1	1.66e-09	-0.855873	0.086	0.183	4.11e-05
RELL1	1.66e-09	-0.779283	0.07	0.167	4.11e-05
AL109615.2	1.68e-09	-0.975369	0.065	0.154	4.14e-05
EHD1	1.68e-09	0.480443	0.74	0.639	4.15e-05
ANKRD9	1.74e-09	-1.15568	0.06	0.145	4.3e-05
SPAG5	1.76e-09	-0.929912	0.08	0.172	4.34e-05
SNX3	1.81e-09	-0.330205	0.47	0.601	4.46e-05
CD300E	1.82e-09	0.466365	0.877	0.812	4.49e-05
PRPS1	1.83e-09	-1.46589	0.038	0.111	4.5e-05
UBL3	1.84e-09	-0.547549	0.272	0.4	4.55e-05
ZNF668	1.86e-09	-1.44267	0.033	0.103	4.58e-05
BMF	1.9e-09	-1.68268	0.022	0.083	4.69e-05
SNHG7	1.93e-09	-1.04309	0.095	0.188	4.76e-05
RSL24D1	2e-09	-0.510662	0.211	0.333	4.92e-05
LRRC57	2e-09	-1.03422	0.069	0.158	4.94e-05
AL590822.2	2.01e-09	-2.68773	0.006	0.049	4.96e-05
NAA30	2.04e-09	-1.34068	0.033	0.103	5.04e-05
CENPB	2.09e-09	-1.10182	0.053	0.134	5.15e-05
PSMA3-AS1	2.09e-09	-0.497408	0.228	0.357	5.16e-05
PYURF	2.14e-09	-0.813559	0.113	0.212	5.28e-05
AKNA	2.2e-09	-0.456677	0.207	0.333	5.42e-05
ULK1	2.29e-09	-0.579416	0.107	0.216	5.66e-05
SERINC1	2.38e-09	-0.37511	0.429	0.567	5.87e-05
ZBTB7A	2.38e-09	0.679686	0.586	0.458	5.88e-05
PSMA4	2.39e-09	0.853343	0.499	0.344	5.9e-05
IFT20	2.43e-09	-0.550872	0.201	0.317	6e-05
TSPAN17	2.44e-09	-1.69586	0.02	0.08	6.03e-05
RELB	2.48e-09	-0.59276	0.169	0.277	6.12e-05
NUP62	2.51e-09	1.40824	0.256	0.129	6.2e-05
RNF187	2.51e-09	-0.816435	0.077	0.17	6.2e-05
CRISPLD2	2.54e-09	-0.322619	0.24	0.393	6.27e-05
GPRC5A	2.56e-09	-1.98824	0.019	0.078	6.31e-05
HSPA9	2.58e-09	-0.423247	0.338	0.484	6.37e-05
ITGA4	2.6e-09	0.889691	0.465	0.328	6.41e-05
EXOC3	2.66e-09	-0.579027	0.128	0.237	6.56e-05
AKT2	2.71e-09	-1.01291	0.069	0.156	6.69e-05
BCR	2.71e-09	-1.61077	0.032	0.1	6.69e-05
CPVL	2.71e-09	0.463144	0.773	0.661	6.7e-05
RABL6	2.88e-09	-0.834946	0.103	0.201	7.1e-05
ICAM4	3.18e-09	1.4338	0.221	0.101	7.86e-05
SMIM25	3.26e-09	1.01123	0.453	0.324	8.04e-05
SAMD4B	3.3e-09	-0.49734	0.209	0.326	8.15e-05
NUP98	3.35e-09	-0.433256	0.272	0.391	8.28e-05
TET3	3.41e-09	-0.385032	0.23	0.364	8.42e-05
UBE2B	3.45e-09	-0.347403	0.477	0.611	8.51e-05
BLVRA	3.69e-09	1.03842	0.357	0.208	9.11e-05
RPS6	3.7e-09	-0.221883	0.951	0.998	9.13e-05
VAMP8	3.77e-09	0.787198	0.531	0.424	9.31e-05
EGLN1	4e-09	-0.888581	0.118	0.219	9.87e-05
RPLP1	4.02e-09	-0.193846	0.992	1	9.91e-05
SFXN3	4.04e-09	-0.714199	0.103	0.203	9.97e-05
TMEM170B	4.06e-09	-0.389442	0.418	0.553	0.00010019
SELENOS	4.09e-09	-0.623744	0.18	0.292	0.00010099
PPIA	4.17e-09	-0.273519	0.726	0.861	0.000102999
CD300A	4.2e-09	1.0651	0.32	0.174	0.000103699
EIF3H	4.24e-09	-0.310286	0.564	0.699	0.000104527
MAP4K3	4.29e-09	-1.23415	0.055	0.134	0.000105798
CYFIP1	4.41e-09	-0.440539	0.204	0.322	0.000108876
ANKLE2	4.41e-09	-0.670126	0.181	0.292	0.000108903
GNS	4.55e-09	-0.306228	0.512	0.647	0.000112323
AHSA1	4.57e-09	-0.819148	0.139	0.241	0.000112888
FBL	4.58e-09	-0.628117	0.158	0.263	0.00011307
TRAPPC1	4.63e-09	-0.388052	0.325	0.447	0.000114245
RAD51C	4.67e-09	-1.67725	0.037	0.105	0.000115271
C15orf48	4.75e-09	0.902984	0.421	0.286	0.000117238
NDUFA10	4.75e-09	-0.632522	0.136	0.241	0.000117306
UQCRFS1	4.78e-09	-0.452876	0.248	0.368	0.000117971
ZNF445	4.8e-09	-0.71078	0.066	0.158	0.000118391
CAP1	4.82e-09	0.394596	0.881	0.819	0.000118941
ATG2A	4.84e-09	-0.44403	0.213	0.342	0.000119363
PHF20	4.86e-09	-0.515496	0.253	0.371	0.000119853
ANKHD1	4.88e-09	-0.309312	0.351	0.496	0.000120316
TUBB3	4.93e-09	-3.15638	0.006	0.047	0.000121781
CNN2	4.99e-09	-0.337012	0.324	0.455	0.000123073
VPS18	5.07e-09	-1.39698	0.031	0.098	0.000125135
GPX4	5.09e-09	-0.383023	0.49	0.636	0.000125577
MED9	5.12e-09	-2.56444	0.006	0.047	0.000126324
RALGAPA1	5.29e-09	-0.601904	0.269	0.391	0.000130533
CPNE2	5.3e-09	-1.30912	0.038	0.109	0.000130867
MTRNR2L12	5.31e-09	-0.444593	0.883	0.922	0.00013111
NSUN4	5.35e-09	-0.772328	0.094	0.192	0.000132041
TAF13	5.64e-09	-0.371487	0.249	0.379	0.000139215
OTULIN	5.7e-09	-0.700323	0.097	0.196	0.000140644
SMC1A	5.8e-09	-0.536537	0.193	0.301	0.000143253
SLC36A4	5.82e-09	-0.33155	0.418	0.534	0.000143712
NDUFB9	5.91e-09	-0.360653	0.339	0.462	0.000145783
DNAJC14	5.97e-09	-1.15849	0.049	0.127	0.000147298
OAZ1	6e-09	0.152643	0.997	0.998	0.000147963
PPM1A	6.23e-09	-0.622048	0.127	0.236	0.00015371
RUNX1	6.24e-09	-0.264214	0.458	0.596	0.000154056
PLK2	6.25e-09	-0.757655	0.175	0.292	0.000154214
DICER1	6.25e-09	-0.332086	0.392	0.538	0.000154323
MT1G	6.41e-09	-3.63682	0.009	0.054	0.000158125
CCDC59	6.56e-09	-0.563451	0.188	0.299	0.000161828
NME2	6.6e-09	-0.318939	0.605	0.766	0.000162956
SEC16A	6.65e-09	-0.60969	0.131	0.234	0.000164229
FAM89A	6.67e-09	-1.75693	0.025	0.085	0.000164739
COX7A2L	6.8e-09	-0.466279	0.252	0.366	0.00016794
GFRA2	6.82e-09	-2.49346	0.008	0.051	0.00016834
PDIA4	7.01e-09	-0.96683	0.101	0.192	0.000172956
BCAP31	7.03e-09	-0.429276	0.242	0.353	0.000173426
DYRK1A	7.13e-09	-0.458095	0.264	0.395	0.000176033
LAMTOR1	7.25e-09	-0.248567	0.441	0.583	0.000178851
KIF13B	7.33e-09	-1.00243	0.087	0.176	0.000181025
CCDC84	7.35e-09	-1.1335	0.047	0.123	0.000181493
ARHGAP9	7.58e-09	-0.546059	0.124	0.234	0.000186992
ADAM15	7.7e-09	-0.752995	0.126	0.226	0.000190071
PXN	7.71e-09	-0.388937	0.225	0.346	0.000190328
FCGR2B	7.96e-09	-1.43878	0.042	0.114	0.000196487
ZNF644	8.09e-09	-0.473135	0.221	0.342	0.000199723
SEC24D	8.17e-09	-0.515872	0.188	0.301	0.00020163
TPD52L2	8.18e-09	-0.375615	0.219	0.342	0.000201876
DENND4C	8.19e-09	-1.15758	0.054	0.132	0.000202073
ZNF25	8.23e-09	-1.94929	0.015	0.067	0.000203189
LPL	8.24e-09	-3.57361	0.004	0.042	0.000203333
PPM1M	8.46e-09	-0.907101	0.081	0.168	0.000208906
KIF13A	8.48e-09	-0.518281	0.161	0.277	0.000209315
YKT6	8.69e-09	-1.02334	0.057	0.136	0.000214433
HSF2	8.71e-09	-2.04492	0.014	0.063	0.000214939
TUBB2A	8.81e-09	-0.610839	0.133	0.243	0.000217459
GCLM	8.86e-09	-0.708339	0.157	0.264	0.000218555
EIF1B	8.94e-09	0.765064	0.588	0.476	0.000220745
B4GALT5	8.96e-09	-0.398316	0.396	0.505	0.000221022
SELENOT	9.09e-09	-0.37564	0.309	0.433	0.000224378
ATG4B	9.1e-09	-0.81002	0.092	0.185	0.000224535
CCND3	9.11e-09	-0.435574	0.267	0.391	0.000224788
ADD3	9.11e-09	-0.444626	0.325	0.455	0.000224828
HOXA5	9.12e-09	-1.46755	0.026	0.089	0.000225121
FBXL5	9.14e-09	0.847453	0.553	0.435	0.000225536
IST1	9.25e-09	-0.405999	0.308	0.431	0.000228365
SLC36A1	9.36e-09	-0.770955	0.08	0.17	0.000230998
TMEM50A	9.45e-09	-0.338247	0.295	0.418	0.000233235
GPBP1L1	9.75e-09	-0.558406	0.14	0.246	0.000240681
THEMIS2	9.83e-09	-0.194428	0.519	0.667	0.000242551
TENT4A	9.83e-09	-0.852503	0.081	0.17	0.000242672
VPS37B	9.84e-09	-0.419669	0.456	0.583	0.000242864
SH3GLB1	1.01e-08	-0.29913	0.43	0.576	0.000248882
MASTL	1.01e-08	-1.05347	0.086	0.176	0.000249742
RPL38	1.02e-08	-0.256793	0.937	0.982	0.000250833
TXNIP	1.02e-08	0.0072001	0.64	0.79	0.000251702
AL022311.1	1.04e-08	-0.999961	0.058	0.138	0.000256279
RALA	1.05e-08	-0.946991	0.088	0.178	0.000258935
EIF3I	1.05e-08	-0.332121	0.258	0.373	0.000259293
NR2C1	1.07e-08	-1.55034	0.017	0.071	0.000263498
DNAJB2	1.1e-08	-0.943088	0.087	0.176	0.00027049
LINC01537	1.1e-08	-1.89511	0.009	0.054	0.000272099
LNPK	1.11e-08	-1.30456	0.045	0.118	0.000274289
NR1H2	1.12e-08	-0.799484	0.126	0.221	0.000276075
GIMAP1	1.14e-08	1.5947	0.181	0.074	0.000280816
INO80D	1.18e-08	-0.572266	0.139	0.245	0.000291821
LINC01679	1.19e-08	-3.25355	0.003	0.036	0.000292647
BCL2L11	1.22e-08	-0.341822	0.354	0.482	0.000301593
IL6ST	1.3e-08	-0.502701	0.233	0.355	0.000320287
GORASP2	1.3e-08	-1.28843	0.046	0.118	0.000321721
CCN1	1.31e-08	-6.24954	0	0.027	0.000322351
AC005224.3	1.31e-08	-6.09832	0	0.027	0.000322351
RLN3	1.31e-08	-6.04111	0	0.027	0.000322351
INTS10	1.31e-08	-0.769811	0.092	0.183	0.000322399
ZNF746	1.32e-08	-1.26018	0.04	0.109	0.000326039
FADS2	1.32e-08	-2.73978	0.006	0.045	0.000326511
CCT3	1.35e-08	-0.605097	0.153	0.254	0.00033211
LGALS3	1.39e-08	0.516834	0.692	0.603	0.000343347
CDYL2	1.4e-08	-1.74586	0.019	0.074	0.000344328
ARL8B	1.42e-08	-0.294418	0.403	0.516	0.00034971
PHLDB1	1.43e-08	-0.936551	0.067	0.15	0.000353773
UBE2G2	1.45e-08	-0.63133	0.142	0.248	0.000358119
CYSLTR2	1.45e-08	2.04054	0.123	0.036	0.000359025
LINC01970	1.46e-08	-1.42735	0.014	0.065	0.000359762
METTL7A	1.49e-08	-0.332569	0.224	0.373	0.000368736
CLPTM1L	1.5e-08	-0.871991	0.105	0.196	0.000371392
JAK2	1.51e-08	1.33172	0.282	0.165	0.000372983
FLOT2	1.54e-08	-0.453916	0.219	0.337	0.000379487
WBP1	1.55e-08	-1.30823	0.036	0.101	0.000381384
FOXO3	1.57e-08	-0.264932	0.511	0.678	0.000388076
CBX3	1.59e-08	-0.409497	0.357	0.486	0.000392082
HIVEP3	1.6e-08	2.57001	0.101	0.024	0.000393685
GTF3A	1.61e-08	-0.392553	0.253	0.379	0.000397269
PLEKHO1	1.61e-08	1.05905	0.442	0.308	0.000398474
SNU13	1.62e-08	-0.492253	0.259	0.366	0.000398753
PPM1D	1.64e-08	-0.705483	0.096	0.19	0.000405418
MED21	1.67e-08	-1.37289	0.039	0.107	0.000411966
CLEC12A	1.68e-08	0.85367	0.412	0.261	0.000414033
XKR8	1.7e-08	-1.32347	0.034	0.1	0.000418908
TBC1D12	1.72e-08	-1.30092	0.039	0.107	0.0004253
PMAIP1	1.75e-08	0.679587	0.475	0.337	0.000432301
CNRIP1	1.76e-08	-3.23314	0.003	0.038	0.00043378
LRRC75A	1.78e-08	1.7304	0.136	0.043	0.000439716
SNRK	1.8e-08	-0.512542	0.187	0.303	0.00044345
USP47	1.8e-08	-0.720245	0.157	0.259	0.000443567
CTH	1.8e-08	-0.857759	0.044	0.118	0.000444764
CARM1	1.82e-08	-1.09707	0.066	0.145	0.000449849
KMO	1.87e-08	1.00807	0.183	0.074	0.000460707
TANC2	1.87e-08	-2.44829	0.013	0.06	0.000460989
CDC42SE1	1.89e-08	-0.38109	0.325	0.451	0.000466615
COMMD9	1.9e-08	-0.513327	0.153	0.257	0.000470144
CDKN2AIPNL	1.95e-08	-1.87164	0.025	0.082	0.000481967
CACYBP	1.97e-08	-0.523651	0.242	0.364	0.000486005
AL121899.4	2e-08	2.4628	0.089	0.016	0.00049374
EFNA1	2.01e-08	-3.93459	0.002	0.033	0.000496386
ROMO1	2.04e-08	-0.532213	0.244	0.346	0.000503808
KIAA0232	2.04e-08	-0.421627	0.208	0.322	0.000504062
MAFK	2.04e-08	-0.63001	0.14	0.245	0.000504232
SSU72	2.04e-08	-0.409993	0.274	0.391	0.000504512
GHITM	2.07e-08	-0.315774	0.383	0.505	0.000511148
DHRS3	2.14e-08	-3.60701	0.004	0.04	0.00052856
NRP1	2.16e-08	-2.07942	0.017	0.069	0.000532171
PANK3	2.16e-08	-0.786808	0.126	0.221	0.00053231
GLIPR1	2.16e-08	0.509445	0.829	0.75	0.000533334
AC090617.10	2.19e-08	-0.541643	0.168	0.277	0.000540475
MAPK8IP3	2.21e-08	-0.848812	0.043	0.116	0.000545241
SLC35B1	2.22e-08	-0.982093	0.069	0.15	0.000548451
AGPAT3	2.24e-08	-0.692004	0.136	0.23	0.00055298
STX16	2.36e-08	-0.419636	0.2	0.315	0.000581257
MFNG	2.38e-08	-1.00865	0.064	0.143	0.000587478
PGAP1	2.38e-08	-1.45578	0.016	0.067	0.000588419
SIGLEC10	2.39e-08	-0.965271	0.226	0.317	0.0005889
PAPOLG	2.4e-08	-1.08001	0.052	0.127	0.000593248
EIF2AK4	2.46e-08	-1.05317	0.075	0.156	0.000605915
RETREG2	2.47e-08	-0.89522	0.084	0.168	0.000609506
ICOSLG	2.47e-08	-0.694426	0.104	0.197	0.000610399
CRLS1	2.5e-08	-0.905668	0.074	0.158	0.000616322
H1FX	2.51e-08	1.41607	0.62	0.571	0.00061966
RAB2A	2.52e-08	-0.385535	0.268	0.388	0.000621607
GRN	2.53e-08	-0.226912	0.881	0.947	0.000624564
RPL17	2.53e-08	-0.20985	0.964	0.993	0.000624785
USP37	2.61e-08	-1.03121	0.096	0.183	0.000644971
GDI2	2.62e-08	-0.297765	0.501	0.621	0.000647629
TMEM127	2.64e-08	-0.361538	0.21	0.333	0.000651406
TBC1D8	2.64e-08	-1.00033	0.072	0.152	0.000651541
SMARCA2	2.67e-08	-0.508579	0.213	0.335	0.000657988
TSPAN2	2.68e-08	-1.52743	0.017	0.069	0.00066228
ESYT2	2.71e-08	-0.502566	0.146	0.257	0.000669024
YWHAH	2.73e-08	-0.520039	0.152	0.263	0.000674413
MAP3K1	2.75e-08	0.997612	0.473	0.346	0.000678159
INPP5A	2.83e-08	-1.55653	0.025	0.083	0.000697767
SENP5	2.84e-08	-0.726515	0.119	0.214	0.000700826
ATOH8	2.89e-08	-2.57019	0.005	0.042	0.000712226
COPS2	2.92e-08	-0.53077	0.199	0.306	0.000720908
MN1	3e-08	-1.94017	0.012	0.058	0.000740789
PALD1	3.06e-08	-4.89153	0.001	0.029	0.00075552
GMNN	3.17e-08	-1.52575	0.021	0.076	0.000782747
LIPA	3.19e-08	-0.796519	0.347	0.438	0.000786436
HUS1	3.23e-08	-0.608036	0.148	0.252	0.000796252
SLC12A7	3.25e-08	-0.631345	0.099	0.194	0.000801463
CWC25	3.27e-08	-0.56512	0.139	0.239	0.000807122
PKIB	3.28e-08	-4.19244	0.003	0.034	0.000808424
AC104530.1	3.44e-08	-2.47193	0.005	0.042	0.000848123
HSP90B1	3.44e-08	-0.35206	0.568	0.699	0.000849435
RRM2B	3.46e-08	-0.959183	0.061	0.139	0.000853408
ARHGAP18	3.47e-08	-0.712842	0.11	0.21	0.000856696
NT5DC2	3.54e-08	-2.13815	0.017	0.067	0.000873388
CAPZB	3.55e-08	-0.224222	0.606	0.743	0.000877002
SGMS2	3.58e-08	-0.577641	0.158	0.264	0.000884709
GNE	3.63e-08	-1.21307	0.031	0.092	0.000895093
PDS5A	3.63e-08	-0.535772	0.163	0.266	0.000896267
B3GALNT2	3.66e-08	-1.39707	0.053	0.125	0.000904223
GPX3	3.71e-08	-1.5551	0.019	0.072	0.000916179
MMP25	3.74e-08	-1.02384	0.034	0.098	0.000923596
ASH1L	3.79e-08	-0.392732	0.276	0.399	0.000934893
FAM199X	3.86e-08	-1.04557	0.06	0.136	0.00095337
PLD1	3.91e-08	-0.862404	0.097	0.187	0.000965582
CUX1	3.99e-08	-0.259284	0.381	0.514	0.000983604
THRB	4e-08	-5.8772	0	0.025	0.000987081
PSD3	4e-08	-5.9592	0	0.025	0.000987081
AL163541.1	4e-08	-5.92111	0	0.025	0.000987081
CDC42EP2	4.13e-08	-0.579943	0.374	0.464	0.00102035
HDGFL3	4.17e-08	-2.72753	0.007	0.045	0.00102835
WDR20	4.17e-08	-1.01765	0.05	0.123	0.00103014
HRH2	4.18e-08	-0.236919	0.392	0.518	0.00103079
YY1	4.18e-08	-0.350352	0.335	0.464	0.00103144
PTS	4.27e-08	-1.34498	0.042	0.109	0.00105338
PRDM2	4.4e-08	-0.30241	0.268	0.397	0.00108519
EMC10	4.55e-08	-0.42476	0.223	0.337	0.00112371
MX2	4.57e-08	0.823592	0.629	0.511	0.00112832
ALKBH1	4.67e-08	-1.80946	0.016	0.065	0.00115172
AP2M1	4.68e-08	-0.333443	0.286	0.413	0.00115595
ABCA1	4.69e-08	-0.723962	0.283	0.393	0.00115701
HIPK3	4.81e-08	-0.27033	0.346	0.48	0.00118805
C16orf86	4.86e-08	-3.23126	0.003	0.036	0.00119826
NAA38	4.89e-08	-0.415817	0.225	0.33	0.00120608
RTL6	5.07e-08	-2.34421	0.009	0.051	0.00125008
ADGRE3	5.13e-08	2.07789	0.092	0.02	0.00126598
MLEC	5.21e-08	-0.923895	0.078	0.158	0.00128615
FRS2	5.24e-08	-1.61504	0.022	0.076	0.00129423
NRG1	5.26e-08	1.71112	0.194	0.096	0.00129867
IFI16	5.28e-08	0.831637	0.529	0.42	0.0013022
IL4R	5.29e-08	-0.389937	0.249	0.359	0.00130646
PRDX6	5.39e-08	-0.349888	0.271	0.384	0.00133082
ABRACL	5.41e-08	0.88625	0.443	0.317	0.00133453
UGCG	5.54e-08	-0.922359	0.078	0.159	0.00136648
ZNF136	5.6e-08	-1.65137	0.015	0.063	0.00138199
RAB1B	5.62e-08	-0.513927	0.159	0.261	0.00138769
LAMP1	5.67e-08	-0.300711	0.408	0.536	0.00139985
GRINA	5.68e-08	-0.305874	0.558	0.679	0.00140233
DPH5	5.75e-08	-1.84398	0.024	0.078	0.00141897
RHOBTB1	5.76e-08	-4.08376	0.002	0.031	0.00142273
AC109630.1	5.8e-08	-2.38293	0.009	0.051	0.00143084
ELK3	5.85e-08	-0.428299	0.175	0.292	0.00144464
PTGER2	5.87e-08	-0.379511	0.318	0.435	0.00144882
MFHAS1	5.88e-08	-2.04659	0.012	0.056	0.0014507
FFAR2	5.88e-08	1.50564	0.225	0.116	0.00145216
SAMD9	5.91e-08	1.98	0.154	0.065	0.00145868
AC125437.1	5.93e-08	-1.88208	0.014	0.06	0.00146472
SACS	5.97e-08	-1.60414	0.03	0.089	0.00147361
CCL18	5.99e-08	-4.32038	0.002	0.031	0.00147839
CSNK2A2	6.03e-08	-0.828612	0.09	0.176	0.00148756
TMEM167B	6.13e-08	-0.471953	0.177	0.283	0.00151409
NDUFV2	6.25e-08	-0.486392	0.204	0.303	0.00154308
TMEM91	6.31e-08	-0.510695	0.088	0.179	0.00155662
ARHGAP31	6.32e-08	-1.37101	0.033	0.094	0.00156095
RMRP	6.34e-08	-1.85132	0.012	0.056	0.00156413
F11R	6.35e-08	-0.776961	0.08	0.161	0.00156742
SLC35B4	6.36e-08	-2.13504	0.018	0.067	0.0015707
CSGALNACT2	6.37e-08	-0.28403	0.608	0.723	0.00157183
CCR1	6.4e-08	1.11946	0.405	0.288	0.00158068
LMAN1	6.44e-08	-1.56203	0.034	0.094	0.00158931
UBA1	6.65e-08	-0.403341	0.213	0.313	0.00164007
HADHA	6.79e-08	-0.256449	0.4	0.525	0.00167487
SLC25A51	6.81e-08	-1.14327	0.031	0.092	0.0016807
TOR1AIP2	6.83e-08	-0.569856	0.158	0.261	0.00168478
NDUFA11	7.01e-08	-0.242025	0.386	0.52	0.00172971
HBA2	7.03e-08	7.45788	0.055	0.002	0.00173474
CYSLTR1	7.09e-08	2.11335	0.116	0.036	0.00175071
ATXN7L1	7.42e-08	-1.36331	0.021	0.074	0.00183022
VDAC1	7.51e-08	-0.423306	0.251	0.361	0.00185437
CLTC	7.54e-08	-0.332682	0.443	0.563	0.00186003
DNAJC3-DT	7.59e-08	2.74696	0.077	0.013	0.00187255
RBM17	7.7e-08	-0.385936	0.253	0.357	0.00189951
SPG7	7.78e-08	-0.685076	0.106	0.196	0.00191948
IRF1	7.82e-08	0.950497	0.365	0.246	0.00192897
ZNF326	7.99e-08	-0.660365	0.128	0.221	0.00197208
NSMAF	8.2e-08	-0.589985	0.18	0.284	0.00202374
SNHG19	8.22e-08	-1.6206	0.023	0.076	0.00202874
TBC1D5	8.34e-08	-0.616717	0.133	0.23	0.00205714
LUCAT1	8.38e-08	0.42213	0.808	0.772	0.00206875
PRPF8	8.46e-08	-0.673906	0.136	0.226	0.00208701
CDK16	8.59e-08	-0.867241	0.068	0.147	0.00211896
MCFD2	8.88e-08	-0.915001	0.085	0.165	0.00219059
GBP2	8.92e-08	0.782643	0.553	0.462	0.00220098
TNFSF15	9.06e-08	2.85917	0.082	0.016	0.00223705
HLA-DRB5	9.12e-08	-0.293251	0.298	0.462	0.00225108
EPC2	9.18e-08	-0.63474	0.087	0.174	0.00226448
BIRC2	9.24e-08	-0.483566	0.302	0.411	0.00228133
GNB4	9.45e-08	-0.567819	0.161	0.261	0.00233176
SEPTIN6	9.69e-08	-0.540239	0.225	0.326	0.00239219
GNB2	9.7e-08	-0.272289	0.593	0.703	0.002393
HNRNPR	9.9e-08	-0.357698	0.265	0.38	0.0024428
CASC4	9.94e-08	-0.548583	0.152	0.254	0.00245437
RPL3	1.01e-07	-0.237523	0.88	0.978	0.00248248
EBI3	1.01e-07	-3.32978	0.007	0.043	0.00248804
CALU	1.02e-07	-0.675595	0.118	0.208	0.0025278
EIF3D	1.03e-07	-0.475888	0.204	0.306	0.00254726
LSM6	1.05e-07	1.18791	0.264	0.143	0.00259403
SORT1	1.05e-07	-0.734233	0.128	0.217	0.00259566
RPL35	1.06e-07	-0.260887	0.891	0.973	0.00261143
AC095055.1	1.07e-07	-2.41142	0.006	0.042	0.00263392
AL049840.5	1.08e-07	-1.2933	0.042	0.105	0.00267144
ILRUN	1.08e-07	-1.11218	0.068	0.141	0.00267616
DONSON	1.09e-07	-2.71886	0.007	0.043	0.00268262
EIF2AK3	1.09e-07	-0.439093	0.24	0.353	0.00268625
MED17	1.1e-07	-0.556777	0.119	0.214	0.00270939
CERK	1.12e-07	-0.687973	0.111	0.199	0.00276378
SLC2A3	1.13e-07	0.343455	0.968	0.964	0.00278125
RAD23A	1.13e-07	-0.338209	0.239	0.337	0.00278844
ABI3	1.13e-07	1.56697	0.158	0.063	0.00279932
HIST1H1D	1.14e-07	1.60893	0.271	0.174	0.00281037
ABRAXAS2	1.14e-07	-1.30038	0.034	0.094	0.00281847
MLLT1	1.14e-07	-0.744858	0.119	0.205	0.00282021
KBTBD8	1.14e-07	-0.877739	0.157	0.254	0.00282164
TRIP10	1.14e-07	-2.43697	0.012	0.054	0.00282547
SETD5	1.15e-07	-0.69749	0.14	0.232	0.00284194
TNFSF10	1.16e-07	1.45525	0.257	0.152	0.00286028
CCT4	1.18e-07	-0.441034	0.231	0.342	0.00290903
AC026979.2	1.18e-07	-1.10423	0.043	0.109	0.00291049
RHOB	1.18e-07	0.0598403	0.586	0.788	0.00291355
QPCTL	1.19e-07	-2.18429	0.006	0.042	0.00293299
ZNF805	1.23e-07	-2.45384	0.008	0.045	0.00302516
CLDN5	1.23e-07	-5.91498	0	0.024	0.00302568
CST7	1.25e-07	-1.45765	0.027	0.083	0.00307642
TDP1	1.25e-07	-1.57326	0.021	0.072	0.00309164
SZRD1	1.26e-07	-0.56376	0.156	0.25	0.00310605
CYB5R3	1.26e-07	-0.539353	0.15	0.246	0.00310885
PEBP1	1.26e-07	-1.06398	0.078	0.154	0.00311385
SELENON	1.27e-07	-1.17064	0.053	0.121	0.00312701
UBE2G1	1.27e-07	-0.661867	0.086	0.172	0.00314385
SLC19A2	1.3e-07	-0.893328	0.078	0.158	0.0032205
FOLR3	1.32e-07	1.27795	0.253	0.149	0.00327002
PLBD2	1.33e-07	-0.861544	0.086	0.167	0.00328045
OSBPL8	1.34e-07	0.626717	0.585	0.487	0.00330803
SP110	1.34e-07	1.04257	0.357	0.236	0.00330913
JMJD7	1.35e-07	-2.15536	0.011	0.053	0.00332659
EPAS1	1.37e-07	-0.873485	0.048	0.118	0.00337826
GLUL	1.37e-07	-0.207971	0.874	0.953	0.00338391
RPS27A	1.37e-07	-0.225368	0.94	0.991	0.00339286
KIAA0100	1.38e-07	-0.680288	0.126	0.214	0.00340008
PPARG	1.38e-07	-1.31751	0.041	0.103	0.00340575
EIF3A	1.4e-07	0.495638	0.719	0.645	0.00344697
TBC1D15	1.44e-07	-0.473323	0.165	0.264	0.00355677
TECR	1.45e-07	-1.10346	0.05	0.118	0.00358165
ECPAS	1.45e-07	-0.678902	0.124	0.214	0.00358226
ARPC1A	1.46e-07	-0.697821	0.131	0.217	0.00360769
CRY2	1.47e-07	-1.17047	0.036	0.098	0.00363561
AC011726.2	1.48e-07	-2.86402	0.003	0.034	0.00364169
RGMA	1.48e-07	-2.83385	0.003	0.034	0.00365199
LTC4S	1.48e-07	-2.2854	0.008	0.047	0.00365802
CHAMP1	1.48e-07	-1.36926	0.022	0.074	0.00366202
NRDC	1.51e-07	-0.334564	0.235	0.344	0.00371677
REPS2	1.51e-07	-1.89034	0.014	0.058	0.00372108
MMP14	1.52e-07	-2.2079	0.009	0.049	0.00374045
PPP6R2	1.54e-07	-0.630739	0.095	0.183	0.00379164
TGFBRAP1	1.56e-07	-1.16083	0.034	0.094	0.00384929
CYTH4	1.56e-07	-0.279141	0.286	0.406	0.00386068
AATK	1.58e-07	-1.07835	0.067	0.141	0.00389833
ZDHHC3	1.59e-07	-0.701165	0.124	0.216	0.00392294
TCTN3	1.63e-07	-1.81469	0.012	0.054	0.00402738
IPO5	1.64e-07	-0.900861	0.084	0.161	0.00405547
CD59	1.67e-07	-1.59316	0.012	0.054	0.00411914
ATXN7L3	1.71e-07	-0.666151	0.074	0.154	0.0042104
RHOH	1.71e-07	-1.46837	0.021	0.072	0.00422144
ZBTB1	1.75e-07	-0.354454	0.357	0.469	0.00431298
ZRANB2	1.8e-07	-0.700275	0.114	0.199	0.00443491
ST18	1.84e-07	-2.92726	0.004	0.036	0.00453451
PPP1CA	1.84e-07	-0.212524	0.391	0.507	0.00454157
SYNPO2	1.84e-07	1.97242	0.087	0.02	0.00454362
HNRNPM	1.86e-07	-0.198351	0.468	0.605	0.00457815
RBM12	1.87e-07	-0.349845	0.219	0.328	0.00460394
BAG1	1.87e-07	-0.430483	0.207	0.313	0.00462579
FBXL20	1.89e-07	-1.10746	0.058	0.129	0.00467581
JUN	1.91e-07	1.08589	0.562	0.484	0.00470686
FASTKD5	1.91e-07	-1.10405	0.047	0.112	0.00471027
PTMS	1.92e-07	-1.8558	0.025	0.078	0.00473118
TRAF3IP2	1.92e-07	-1.39041	0.019	0.069	0.00474438
AC245014.3	1.93e-07	1.80912	0.114	0.036	0.00476165
SLC10A3	1.96e-07	-1.14946	0.036	0.096	0.00482553
TPCN1	1.96e-07	-0.707509	0.069	0.145	0.00484226
RHBDF2	1.97e-07	-0.509371	0.205	0.295	0.00485395
PKM	2e-07	-0.30013	0.707	0.799	0.00492951
PPM1F	2e-07	-0.546978	0.158	0.248	0.0049309
ZBED1	2e-07	-0.919935	0.093	0.174	0.00493257
TMEM41A	2.02e-07	-1.45849	0.027	0.082	0.00497335
HMOX1	2.03e-07	-1.0807	0.346	0.438	0.00499789
AVPI1	2.03e-07	-0.556261	0.162	0.264	0.00500542
HNMT	2.03e-07	1.02754	0.358	0.237	0.00501299
RIN2	2.05e-07	-0.549087	0.142	0.239	0.00504762
RNPEP	2.1e-07	-0.412181	0.187	0.292	0.00519284
YY1AP1	2.11e-07	-0.536807	0.138	0.234	0.00520153
INE1	2.15e-07	-1.55203	0.018	0.065	0.00531686
AC087286.4	2.16e-07	-2.30118	0.004	0.036	0.00532721
FOXO1	2.17e-07	-0.741551	0.1	0.187	0.0053601
TNRC6A	2.22e-07	-0.582849	0.142	0.239	0.00547945
NDUFB7	2.22e-07	-0.326068	0.241	0.341	0.00548161
COLEC12	2.23e-07	-2.98717	0.005	0.038	0.00551326
OSGIN2	2.23e-07	-0.741552	0.101	0.187	0.00551577
LINC01138	2.25e-07	-2.85497	0.005	0.038	0.00554172
OIP5-AS1	2.26e-07	-0.552747	0.115	0.205	0.00558606
ANKRD10-IT1	2.26e-07	-0.809636	0.07	0.145	0.00558878
RNASE6	2.3e-07	-0.220725	0.458	0.596	0.00567821
ZBTB34	2.4e-07	-1.21698	0.037	0.098	0.00591336
ACTG1	2.4e-07	0.222662	0.978	0.967	0.00592268
CHMP1A	2.4e-07	-0.760903	0.075	0.152	0.00593397
DLST	2.44e-07	-0.970102	0.056	0.125	0.0060167
SOCS5	2.46e-07	-1.67755	0.016	0.062	0.00606547
KDM3A	2.47e-07	-0.721592	0.085	0.165	0.00608947
CD46	2.48e-07	-0.285408	0.326	0.453	0.00611776
PRRC2C	2.48e-07	-0.242608	0.635	0.764	0.00612131
DCAF11	2.51e-07	-0.772939	0.075	0.152	0.00619338
ARPP19	2.51e-07	-0.545496	0.143	0.236	0.00619913
AC083799.1	2.59e-07	-0.866869	0.049	0.116	0.00640386
ERO1A	2.6e-07	-0.250688	0.256	0.366	0.0064136
SDF4	2.65e-07	-0.595847	0.121	0.21	0.00654323
SSBP2	2.66e-07	-0.776888	0.058	0.13	0.0065662
MERTK	2.68e-07	-0.641092	0.139	0.228	0.00661135
ZNF141	2.69e-07	-1.58145	0.064	0.136	0.00663548
BCL6	2.7e-07	-0.181277	0.493	0.632	0.00666694
RNF24	2.7e-07	-0.349499	0.269	0.384	0.00666751
LEMD2	2.73e-07	-1.16166	0.044	0.107	0.00674496
SNX30	2.73e-07	-0.80303	0.082	0.159	0.00674875
SIGLEC12	2.77e-07	-2.05758	0.005	0.038	0.00683937
PLOD2	2.85e-07	-4.60298	0.001	0.025	0.00702253
AC020910.5	2.85e-07	-4.57636	0.001	0.025	0.00702253
ICAM2	2.87e-07	1.2366	0.193	0.091	0.00708297
COG3	2.88e-07	-0.839366	0.056	0.127	0.00711315
NPLOC4	2.9e-07	-0.772002	0.099	0.179	0.00716252
CLIP1	2.91e-07	-0.305094	0.347	0.473	0.00719203
MFSD6	2.97e-07	-0.8302	0.048	0.116	0.00732721
PCM1	3.01e-07	-0.447283	0.244	0.346	0.00743709
RAC1	3.01e-07	-0.190509	0.819	0.92	0.0074393
ARHGEF3	3.02e-07	-0.643111	0.063	0.139	0.00744692
ST3GAL2	3.05e-07	-0.741393	0.087	0.168	0.00753261
DNM2	3.06e-07	-0.518894	0.19	0.281	0.00755866
NMD3	3.14e-07	-0.616582	0.118	0.207	0.00775729
POLG2	3.16e-07	1.44832	0.157	0.069	0.00780918
U2SURP	3.31e-07	-0.368075	0.169	0.27	0.00817517
TTC7A	3.35e-07	-0.571481	0.123	0.216	0.00826257
NRIP1	3.37e-07	-0.300055	0.353	0.487	0.00830764
FOXN2	3.38e-07	-0.450509	0.136	0.232	0.00834188
KLF7-IT1	3.5e-07	-2.22093	0.008	0.045	0.00864144
GLG1	3.54e-07	-0.424107	0.159	0.261	0.00873345
CD9	3.58e-07	-1.17042	0.042	0.105	0.00884023
XXYLT1	3.63e-07	-0.766466	0.057	0.127	0.00894757
EZR	3.64e-07	-0.260385	0.63	0.768	0.00897548
UBN1	3.67e-07	-0.436706	0.168	0.264	0.00906765
MEX3B	3.69e-07	-2.14936	0.008	0.045	0.00911665
MBTPS1	3.73e-07	-0.85475	0.08	0.156	0.00921039
SCAF8	3.73e-07	-0.700086	0.092	0.172	0.00921088
GABPB1	3.75e-07	-1.09506	0.062	0.13	0.0092657
BHLHE41	3.76e-07	-6.11241	0	0.022	0.00928729
TTTY14	3.76e-07	-6.00763	0	0.022	0.00928729
PSKH1	3.78e-07	-1.84936	0.011	0.051	0.00934026
MAPKAPK3	3.79e-07	-0.354551	0.226	0.317	0.00936361
STUB1	3.86e-07	-0.578199	0.125	0.212	0.00953608
ATRAID	3.94e-07	-0.629234	0.133	0.219	0.00971459
DNAJB5	3.96e-07	-1.31058	0.015	0.06	0.00977942
BCL7A	4.01e-07	-3.20254	0.003	0.033	0.00988921
STRIP2	4.02e-07	-3.14526	0.003	0.033	0.00991686
AXL	4.02e-07	-3.16713	0.003	0.033	0.00991686
ANXA7	4.03e-07	-0.460832	0.216	0.315	0.0099408
B3GLCT	4.03e-07	-3.05934	0.003	0.033	0.00994459
BMP2K	4.05e-07	1.3962	0.201	0.103	0.0099913
FNBP1	4.05e-07	-0.243485	0.44	0.56	0.0099958
NDUFS8	4.06e-07	-0.482365	0.161	0.254	0.0100111
CD151	4.08e-07	-1.1318	0.048	0.112	0.0100748
SH2D6	4.09e-07	-1.99459	0.009	0.047	0.0101025
GPBAR1	4.12e-07	1.37216	0.181	0.085	0.0101795
YPEL4	4.25e-07	-1.68451	0.011	0.051	0.0104804
HIST1H2BD	4.3e-07	2.2946	0.1	0.031	0.0106065
CES2	4.34e-07	-1.079	0.033	0.091	0.0107232
UPK3BL1	4.35e-07	-0.897891	0.043	0.107	0.0107327
BSG	4.38e-07	-0.269432	0.265	0.382	0.010821
CAPN7	4.4e-07	-0.648254	0.092	0.176	0.0108675
TSPAN14	4.43e-07	-0.434719	0.228	0.33	0.0109419
GTPBP6	4.56e-07	-1.36731	0.043	0.103	0.0112478
AC023157.3	4.64e-07	1.81464	0.147	0.063	0.0114561
COMT	4.69e-07	-0.322864	0.273	0.377	0.0115627
BET1L	4.74e-07	-1.0346	0.043	0.105	0.0117051
UQCRC1	4.78e-07	-0.302362	0.311	0.409	0.0117964
CLEC7A	4.79e-07	0.442029	0.874	0.851	0.0118323
NAPA	4.82e-07	-0.285733	0.245	0.355	0.0119022
POFUT2	4.84e-07	-1.47933	0.026	0.078	0.0119407
MVD	4.86e-07	-1.11937	0.056	0.121	0.0120033
CCDC107	4.88e-07	-0.776971	0.098	0.179	0.0120377
YWHAQ	4.91e-07	-0.306303	0.249	0.355	0.0121268
SGIP1	4.92e-07	-3.18975	0.004	0.034	0.0121333
ENOX2	4.92e-07	-1.22209	0.033	0.089	0.0121521
CACUL1	4.93e-07	-0.540894	0.15	0.239	0.0121613
MAP3K14	4.97e-07	-1.69941	0.017	0.062	0.0122703
JMJD8	4.98e-07	-1.30913	0.038	0.096	0.0122802
TOM1	5.17e-07	-0.301769	0.211	0.317	0.0127615
SH2D4A	5.19e-07	-3.88087	0.002	0.027	0.0128045
RMND5A	5.26e-07	-0.722442	0.093	0.172	0.0129879
DCP2	5.29e-07	-0.351369	0.273	0.375	0.0130535
IL1RL1	5.4e-07	-3.89777	0.002	0.027	0.0133381
RABGEF1	5.42e-07	-0.235636	0.481	0.589	0.0133813
GPER1	5.42e-07	-2.7501	0.004	0.034	0.0133837
CCNE2	5.44e-07	-2.63222	0.002	0.027	0.0134221
AGO2	5.48e-07	-0.353711	0.294	0.404	0.0135222
NCR1	5.51e-07	2.16083	0.081	0.018	0.0135901
MAPK8	5.58e-07	-0.729398	0.103	0.183	0.0137774
CTBP1	5.69e-07	-0.544678	0.138	0.228	0.0140357
CWC15	5.74e-07	-0.622384	0.108	0.19	0.014154
CASC3	5.78e-07	-0.643794	0.081	0.159	0.0142745
PGRMC1	5.81e-07	-0.813093	0.071	0.143	0.0143496
RWDD1	5.81e-07	-0.477964	0.176	0.275	0.0143512
ZC3H14	5.82e-07	-1.35409	0.035	0.091	0.0143643
GPR65	5.83e-07	-0.846777	0.201	0.297	0.0143903
MB21D2	5.86e-07	-1.25427	0.043	0.103	0.0144572
DSTN	5.98e-07	-0.837366	0.087	0.163	0.0147592
NCLN	5.99e-07	-0.748278	0.069	0.141	0.0147809
THUMPD3	6.02e-07	-1.26065	0.032	0.087	0.0148555
TNFSF14	6.04e-07	1.96834	0.117	0.042	0.0149149
TOMM7	6.05e-07	-0.265339	0.627	0.822	0.0149369
GALC	6.1e-07	-0.715679	0.107	0.188	0.0150427
PTOV1	6.13e-07	-0.868467	0.056	0.123	0.0151238
GIGYF1	6.15e-07	-0.776952	0.069	0.143	0.0151779
DSC2	6.16e-07	-0.431912	0.176	0.279	0.0152013
SDS	6.2e-07	-1.91964	0.055	0.12	0.0153085
EID2	6.24e-07	-1.34691	0.032	0.087	0.0153913
TNFRSF10D	6.3e-07	-0.723401	0.128	0.217	0.0155542
AP000240.1	6.45e-07	1.41871	0.142	0.056	0.0159219
KCTD2	6.48e-07	-1.57184	0.016	0.06	0.0159945
YPEL5	6.52e-07	-0.149841	0.546	0.692	0.0160855
MIDN	6.56e-07	-0.166658	0.753	0.859	0.0161971
PDIA3	6.59e-07	-0.272579	0.538	0.659	0.0162634
LPCAT3	6.59e-07	-0.838456	0.058	0.125	0.0162727
MPG	6.65e-07	-0.929756	0.085	0.156	0.0164172
ERI1	6.69e-07	-1.03975	0.042	0.103	0.0165161
PCF11	6.73e-07	0.668263	0.546	0.444	0.0166093
SRD5A1	6.78e-07	-0.636062	0.061	0.132	0.0167328
PPP6R3	6.83e-07	-0.532602	0.164	0.254	0.0168565
RALGAPA2	6.93e-07	-0.910738	0.084	0.158	0.0170966
SMG1	7.13e-07	-0.343914	0.32	0.429	0.0175886
SPATA2	7.32e-07	-1.05444	0.032	0.087	0.0180544
PRPF4	7.53e-07	-0.584562	0.086	0.165	0.0185764
PGGHG	7.57e-07	-1.40104	0.036	0.091	0.0186852
CRIP1	7.63e-07	0.942439	0.564	0.495	0.0188347
EWSR1	7.77e-07	-0.234398	0.462	0.582	0.0191802
DDX21	7.84e-07	0.423904	0.719	0.674	0.019358
RNF123	7.86e-07	-1.36332	0.02	0.067	0.0194082
HOOK3	7.9e-07	-0.354064	0.342	0.453	0.0194919
APOC1	7.94e-07	-2.76771	0.014	0.054	0.0195948
ICMT	7.94e-07	-2.06341	0.011	0.049	0.0195983
RAB5IF	8e-07	0.637724	0.582	0.471	0.0197444
FAM78A	8.06e-07	-1.08747	0.043	0.103	0.0198982
CDK2AP1	8.19e-07	-0.83739	0.107	0.183	0.0202037
WIPI2	8.35e-07	-0.457443	0.133	0.225	0.0206172
PHLDB3	8.36e-07	-1.61718	0.014	0.054	0.0206237
TNFRSF11A	8.4e-07	-3.13389	0.003	0.029	0.0207243
HLA-DMB	8.4e-07	0.829871	0.438	0.319	0.0207252
ASAH1	8.4e-07	-0.233209	0.869	0.953	0.0207423
MMP24OS	8.41e-07	-0.552228	0.163	0.248	0.0207609
ATP13A2	8.46e-07	-1.39517	0.024	0.072	0.0208879
TTL	8.47e-07	-1.20723	0.047	0.107	0.0209032
C6orf62	8.49e-07	-0.102438	0.458	0.587	0.0209627
ANXA2R	8.55e-07	-2.21729	0.007	0.04	0.0211114
WAKMAR2	8.57e-07	-1.18609	0.041	0.1	0.0211561
ERCC3	8.58e-07	-1.21129	0.037	0.094	0.0211664
ZEB2	8.6e-07	0.254608	0.95	0.957	0.02122
ARPC5	8.61e-07	-0.22497	0.819	0.9	0.0212494
DTL	8.68e-07	-4.42077	0.001	0.024	0.0214157
RPS15A	8.72e-07	0.163612	0.983	0.998	0.0215192
TRIM69	8.73e-07	1.55717	0.131	0.053	0.0215566
ALDH3A2	8.74e-07	-1.16313	0.052	0.114	0.0215615
HAMP	8.79e-07	-1.92133	0.008	0.042	0.0216837
FAU	8.8e-07	0.138401	0.986	0.996	0.0217072
QSOX2	8.84e-07	-0.947354	0.031	0.085	0.0218115
SRSF10	8.92e-07	-0.39954	0.196	0.288	0.0220188
IMPDH1	8.93e-07	-0.467539	0.174	0.263	0.0220299
EIF1	8.93e-07	0.107293	0.997	0.998	0.0220414
HGS	8.97e-07	-0.585984	0.104	0.185	0.0221409
ING2	9.02e-07	-1.29033	0.025	0.074	0.0222724
RIC1	9.05e-07	-0.446793	0.108	0.194	0.0223455
EHD3	9.07e-07	-3.68145	0.001	0.024	0.0223816
DBNDD2	9.07e-07	-1.42009	0.026	0.076	0.0223931
CCNA1	9.13e-07	-2.16286	0.007	0.04	0.0225341
SDHC	9.21e-07	-0.487932	0.172	0.263	0.0227341
UPF3A	9.23e-07	-0.833467	0.064	0.134	0.022779
AC105429.1	9.29e-07	-1.50358	0.014	0.054	0.0229263
MRPS6	9.38e-07	1.20399	0.221	0.12	0.0231526
LPAR6	9.41e-07	1.39539	0.215	0.123	0.0232185
MXD1	9.41e-07	-0.306123	0.867	0.9	0.0232233
RAB7B	9.43e-07	-2.08304	0.011	0.049	0.0232786
SYNGR1	9.43e-07	-0.932905	0.051	0.114	0.0232854
PTBP3	9.44e-07	-0.224567	0.464	0.596	0.0233066
TAF1C	9.78e-07	-1.53624	0.019	0.063	0.0241476
GYG1	9.91e-07	-0.42145	0.203	0.301	0.0244688
FAM177A1	9.92e-07	-0.695467	0.114	0.194	0.0244804
EMC3	9.95e-07	-0.508059	0.171	0.259	0.024561
MAP2K6	1.01e-06	-0.62639	0.045	0.109	0.0248474
AC012615.1	1.01e-06	-1.66736	0.012	0.051	0.0249229
AC026369.3	1.01e-06	2.9528	0.054	0.005	0.0250315
ESCO1	1.02e-06	-1.20927	0.053	0.116	0.0251277
GMFG	1.03e-06	0.353124	0.836	0.804	0.0253063
SARNP	1.06e-06	-0.46854	0.206	0.301	0.0260397
TFG	1.06e-06	-0.562257	0.122	0.203	0.0261558
PSMB4	1.07e-06	-0.205044	0.364	0.476	0.0264124
P2RY8	1.07e-06	-1.187	0.031	0.083	0.0264212
SNHG32	1.08e-06	-0.403271	0.142	0.236	0.0266457
ZNF487	1.08e-06	-0.916214	0.038	0.096	0.0267061
EXOC8	1.08e-06	-1.21629	0.027	0.078	0.0267159
CASP4	1.08e-06	0.651369	0.564	0.475	0.0267271
PCID2	1.09e-06	-0.647438	0.099	0.176	0.0269409
PADI2	1.1e-06	-0.575515	0.066	0.141	0.0271274
ZNF131	1.1e-06	-0.395841	0.147	0.243	0.0271391
BLOC1S6	1.1e-06	-0.228402	0.453	0.567	0.0271647
IGF2R	1.1e-06	-0.326242	0.3	0.399	0.0272283
CCAR2	1.1e-06	-0.935165	0.046	0.107	0.0272481
CIITA	1.11e-06	-0.833339	0.107	0.19	0.0272783
PRKAR1A	1.11e-06	-0.1847	0.503	0.636	0.0273124
SEC22B	1.11e-06	0.744231	0.527	0.409	0.0274781
RAB35	1.11e-06	-0.557301	0.093	0.172	0.0275162
BTBD7	1.12e-06	-0.224975	0.202	0.301	0.0276739
VAV3	1.12e-06	-0.505729	0.129	0.212	0.0277617
FIS1	1.13e-06	-0.429834	0.182	0.272	0.0278869
WIPF2	1.15e-06	-0.595208	0.123	0.207	0.0283211
MARCKSL1	1.15e-06	1.03306	0.308	0.196	0.0284162
OXCT2	1.16e-06	-5.66324	0	0.02	0.0285588
CFH	1.16e-06	-5.99228	0	0.02	0.0285588
LINC00313	1.16e-06	-5.6619	0	0.02	0.0285588
EPG5	1.17e-06	-0.643138	0.092	0.17	0.0288087
SEL1L	1.17e-06	-0.518736	0.168	0.255	0.0289399
FDPS	1.19e-06	-0.916993	0.088	0.158	0.0294169
ENSA	1.2e-06	-0.353282	0.236	0.333	0.0296157
SLC25A44	1.2e-06	-0.925873	0.071	0.143	0.0296795
PCYOX1	1.22e-06	-1.76894	0.016	0.058	0.0300405
TOPORS	1.23e-06	-0.650021	0.113	0.194	0.0302451
CEACAM4	1.23e-06	-0.701588	0.098	0.176	0.0302931
CLASP1	1.24e-06	-0.757005	0.082	0.154	0.0305326
CROCC	1.26e-06	-2.45033	0.003	0.031	0.0311892
MED28	1.27e-06	-0.340666	0.207	0.301	0.0313319
ITPR2	1.28e-06	-0.402121	0.195	0.293	0.0316026
PSMD2	1.3e-06	-0.551262	0.164	0.246	0.0320333
SMIM13	1.31e-06	-1.11069	0.046	0.105	0.0323746
FOXJ2	1.34e-06	-1.11101	0.044	0.103	0.0329885
EP300	1.37e-06	-0.171964	0.49	0.621	0.0338173
PHF3	1.39e-06	-0.387322	0.171	0.266	0.0343388
EPB41L3	1.41e-06	-0.524972	0.346	0.424	0.0347493
PPP3R1	1.41e-06	-0.2293	0.303	0.409	0.0348382
ACAP3	1.42e-06	-0.772642	0.051	0.114	0.0350105
EZH2	1.42e-06	-0.60716	0.106	0.185	0.0350537
DAP	1.42e-06	-0.41678	0.226	0.317	0.0350636
APPL1	1.43e-06	-0.532194	0.144	0.23	0.0352883
TGFBR1	1.43e-06	-0.46851	0.122	0.208	0.0353363
TMEM39A	1.44e-06	-0.747577	0.064	0.132	0.0354172
RPS29	1.44e-06	-0.187037	0.971	1	0.0354882
CFL2	1.44e-06	-2.67803	0.004	0.033	0.0356499
TADA2B	1.45e-06	-1.17553	0.045	0.103	0.0357414
CHKA	1.45e-06	-0.678731	0.095	0.172	0.0358629
MBNL1	1.45e-06	0.541639	0.695	0.661	0.0358634
ERICH1	1.46e-06	0.977736	0.424	0.317	0.0359149
STK11IP	1.48e-06	-1.39122	0.031	0.082	0.0364994
DOCK8	1.49e-06	0.663687	0.561	0.44	0.0367833
RPS14	1.51e-06	-0.175922	0.977	1	0.0371683
AL021578.1	1.51e-06	-2.58333	0.004	0.033	0.0373605
IER3IP1	1.51e-06	-0.882748	0.09	0.161	0.0373844
LINC00884	1.53e-06	1.2346	0.221	0.12	0.0377374
MICAL1	1.53e-06	-0.561354	0.099	0.176	0.037797
DAZAP1	1.53e-06	-0.410789	0.195	0.284	0.0377979
PHACTR4	1.54e-06	-0.441644	0.133	0.223	0.0380032
IPCEF1	1.54e-06	1.70745	0.116	0.043	0.0380756
NOP53	1.55e-06	-0.313952	0.362	0.449	0.0382539
TIMP4	1.55e-06	-3.81476	0.002	0.025	0.0382954
RP1	1.55e-06	-4.0471	0.002	0.025	0.0382954
RFNG	1.56e-06	-1.15921	0.037	0.092	0.0385338
RNMT	1.57e-06	-0.503055	0.198	0.293	0.0386476
CPPED1	1.57e-06	0.756408	0.503	0.386	0.0386724
YME1L1	1.57e-06	0.690425	0.622	0.554	0.0387405
STARD7	1.58e-06	-0.68245	0.113	0.19	0.0389812
2024-03-06	1.6e-06	-0.414191	0.197	0.293	0.0393672
ARGLU1	1.61e-06	-0.317273	0.313	0.413	0.0396351
KATNAL1	1.62e-06	-3.29214	0.002	0.025	0.0399979
IGF2BP2	1.62e-06	-0.725743	0.073	0.143	0.0400327
RNF185	1.63e-06	-0.882234	0.049	0.111	0.0401645
KPNB1	1.64e-06	0.86066	0.393	0.274	0.0403814
DNAJC5	1.65e-06	-0.469754	0.167	0.252	0.0406943
ADAD2	1.67e-06	-2.36006	0.004	0.033	0.0412345
FABP4	1.68e-06	-3.34405	0.005	0.034	0.041496
ITGB5	1.68e-06	-2.94468	0.002	0.025	0.0415149
NKD1	1.69e-06	-3.00937	0.002	0.025	0.041773
NTAN1	1.7e-06	-0.896467	0.064	0.13	0.0420382
USPL1	1.72e-06	-0.568312	0.084	0.159	0.0423471
CLIC4	1.72e-06	-0.677616	0.128	0.208	0.0424368
FAM189B	1.72e-06	-1.87985	0.013	0.051	0.0424496
TRIM62	1.72e-06	-2.09261	0.004	0.033	0.0425361
TM9SF2	1.74e-06	-0.176186	0.279	0.391	0.0429159
CYP27A1	1.76e-06	1.2719	0.162	0.076	0.0433404
UBE2E3	1.76e-06	-0.580939	0.125	0.203	0.0433572
ZNRF1	1.78e-06	-0.98113	0.048	0.109	0.0438223
CFL1	1.79e-06	0.157811	0.986	0.978	0.0441089
ZC3H18	1.79e-06	-0.506202	0.174	0.261	0.0441357
HMGA1	1.79e-06	-0.310669	0.26	0.357	0.0442033
PI4K2A	1.81e-06	-0.739175	0.081	0.152	0.0445826
SLC25A16	1.81e-06	-0.95996	0.041	0.098	0.0446492
AL136987.1	1.82e-06	-2.59584	0.011	0.047	0.0448009
EIF4A2	1.83e-06	-0.219942	0.356	0.476	0.0451223
USP14	1.84e-06	-0.595019	0.15	0.234	0.0455275
AP5Z1	1.85e-06	-0.955187	0.047	0.107	0.0457221
PLIN3	1.87e-06	-0.256795	0.324	0.428	0.0460811
PAPOLA	1.89e-06	-0.200663	0.469	0.583	0.0466905
OAZ2	1.91e-06	0.915398	0.347	0.226	0.0471503
AZIN1-AS1	1.92e-06	1.30986	0.286	0.181	0.0474422
MAN2B1	1.94e-06	-0.239302	0.358	0.451	0.0477789
PLCL1	1.95e-06	-2.11836	0.005	0.034	0.0481513
PTDSS1	1.96e-06	-0.512418	0.138	0.221	0.0482624
AL022328.4	1.98e-06	-1.88404	0.012	0.049	0.0488086
ORAI2	1.98e-06	-0.772964	0.102	0.176	0.0488228
AC005072.1	2.01e-06	-1.35434	0.026	0.074	0.0495576
ABCB10	2.01e-06	-0.838823	0.042	0.1	0.049715
PPDPF	2.03e-06	0.766897	0.317	0.194	0.050095
CAPNS1	2.05e-06	-0.178021	0.558	0.676	0.0505899
ANAPC5	2.09e-06	-0.682227	0.11	0.187	0.0515368
AC020916.1	2.09e-06	0.547425	0.725	0.665	0.051703
KDSR	2.11e-06	-0.921808	0.06	0.125	0.0520126
PRNP	2.12e-06	-0.257749	0.526	0.627	0.0522058
LRP5L	2.12e-06	-1.86012	0.011	0.047	0.0524143
ZNF282	2.16e-06	-2.0373	0.01	0.045	0.0532403
CDK11A	2.18e-06	-0.741063	0.08	0.15	0.0536919
SFTPB	2.19e-06	-3.15202	0.01	0.045	0.0541121
LYSMD3	2.21e-06	-0.543418	0.121	0.203	0.054568
CCDC82	2.21e-06	-0.653394	0.099	0.174	0.0545869
PGD	2.24e-06	-0.173147	0.603	0.716	0.0553728
POLR2M	2.25e-06	-0.75641	0.053	0.116	0.0555373
SRRM2	2.25e-06	-0.186854	0.522	0.641	0.0556527
ZNF184	2.26e-06	-2.31834	0.008	0.04	0.0558875
VEZF1	2.27e-06	-0.480099	0.122	0.21	0.056005
ARFGAP1	2.28e-06	-1.1261	0.041	0.096	0.0561613
NCAPH2	2.28e-06	-1.3135	0.032	0.083	0.0562231
TMEM94	2.29e-06	-1.38877	0.025	0.072	0.056485
FKBP8	2.29e-06	-0.25371	0.231	0.332	0.0565527
SSR4	2.3e-06	-0.224724	0.48	0.582	0.0567017
PLBD1	2.31e-06	-0.50652	0.609	0.67	0.0571083
SAMD4A	2.32e-06	1.73441	0.11	0.04	0.0572495
RPA2	2.33e-06	-0.808448	0.068	0.134	0.0574252
RPL15	2.36e-06	-0.215124	0.938	0.987	0.0581535
AC005224.2	2.37e-06	-1.61705	0.019	0.062	0.0585051
KIF9	2.37e-06	-1.79071	0.01	0.045	0.0585623
S1PR1	2.44e-06	-3.25342	0.003	0.027	0.0601257
MMD	2.46e-06	-1.92884	0.016	0.056	0.0608081
NDRG3	2.48e-06	-0.895688	0.035	0.089	0.0612008
PLP2	2.51e-06	-0.25508	0.41	0.52	0.0619349
UBE2S	2.53e-06	0.884939	0.392	0.279	0.0623635
FBN2	2.55e-06	-0.880905	0.067	0.13	0.062907
NRBP1	2.55e-06	-0.550433	0.156	0.236	0.063012
MX1	2.56e-06	1.33409	0.263	0.176	0.0632095
FMNL1	2.57e-06	-0.202515	0.548	0.647	0.0635309
ARID3B	2.6e-06	-0.579911	0.075	0.145	0.0640525
ATG4D	2.61e-06	-1.31907	0.031	0.082	0.0643822
BST1	2.65e-06	0.796571	0.502	0.386	0.0654413
REPS1	2.65e-06	-0.776602	0.058	0.121	0.0654919
TCP1	2.68e-06	-0.399115	0.289	0.389	0.0660612
PDPR	2.68e-06	-1.04171	0.041	0.096	0.0661991
BCL2L2	2.74e-06	-1.46491	0.021	0.065	0.0677113
AC087284.1	2.76e-06	1.4109	0.133	0.054	0.068208
GADD45B	2.77e-06	-0.310482	0.581	0.683	0.0684248
MICALL1	2.77e-06	-1.63612	0.016	0.056	0.0684475
SIK1B	2.79e-06	-1.27961	0.025	0.072	0.0687873
BASP1	2.79e-06	-0.300089	0.697	0.828	0.0689675
ATE1	2.8e-06	-0.912445	0.037	0.092	0.0691452
ELANE	2.86e-06	-1.51734	0.01	0.045	0.0706369
KMT2A	2.87e-06	-0.511467	0.136	0.219	0.0707304
NFAM1	2.92e-06	-0.267944	0.255	0.351	0.071974
ARID4A	2.95e-06	-0.519179	0.168	0.259	0.0728338
ERCC1	3e-06	-0.537932	0.189	0.266	0.0741414
STT3B	3.02e-06	-0.259104	0.287	0.393	0.0745649
PRXL2C	3.04e-06	-0.734634	0.123	0.197	0.0749376
GDI1	3.04e-06	-0.678898	0.081	0.15	0.074978
[truncated: 10,064 more rows]
