# Supplementary material for: MerTK-dependent efferocytosis by monocytic-MDSCs mediates resolution of ischemia/reperfusion injury after lung transplant
Source: JCI Insight. 2024 Aug 22;9(19):e179876. doi: 10.1172/jci.insight.179876 (PMC11466183; doi:10.1172/jci.insight.179876)
Supplement: Supplemental table 2 [file jciinsight-9-179876-s212.xlsx]

## Sheet: Efferocytosis-related genes
Efferocytosis Related Gene List			Differentially Expressed Efferocytosis Related Genes in Cluster 4				Downregulated in CLAD vs. DT Cluster 4				Upregulated in CLAD vs. DT Cluster 4
Gene Symbol	GeneCard ID		Symbol	avg_log2FC	p_val_adj		Symbol	avg_log2FC	p_val_adj		Symbol	avg_log2FC	p_val_adj
MERTK	GC02P111898		CD163	-3.23435	1.85e-200		CD163	7.49e-205	-3.23435		IL1B	7.5e-71	1.37087
TIMD4	GC05M156919		CH25H	-4.61465	7.55e-119		CH25H	3.06e-123	-4.61465		CD14	1.9e-58	1.22816
CD300LF	GC17M074694		PELI1	-1.56849	1.36e-77		PELI1	5.49e-82	-1.56849		FGL2	8.3e-44	0.780878
PLAUR	GC19M043646		IL10	-2.86909	7e-77		IL10	2.84e-81	-2.86909		SERPINA1	2.17e-36	0.656946
AXL	GC19P041219		VSIG4	-3.85627	1.92e-76		VSIG4	7.79e-81	-3.85627		CASP1	1.9e-35	1.30905
GAS6	GC13M113820		CTSB	-1.15602	5.11e-74		CTSB	2.07e-78	-1.15602		NCF1	4.97e-32	1.71473
MIAT	GC22P026646		IL1B	1.37087	1.85e-66		MAP3K8	1.53e-65	-1.20733		GABARAP	7.98e-21	0.409066
CD47	GC03M108043		MAP3K8	-1.20733	3.77e-61		VEGFA	1.78e-62	-1.31542		TNFSF13B	5.16e-20	0.967712
HAVCR1	GC05M157028		VEGFA	-1.31542	4.39e-58		MFGE8	3.64e-49	-3.17085		CD300LF	2.11e-12	1.36276
SMAD5-AS1	GC05M136129		CD14	1.22816	4.69e-54		C1QB	2.79e-43	-4.8838		LGALS3	1.39e-08	0.516834
HMGB1	GC13M030456		MFGE8	-3.17085	8.99e-45		CD99	4.84e-43	-1.03089
RHOA	GC03M049359		FGL2	0.780878	2.05e-39		HIF1A	3.14e-42	-0.660472
CD274	GC09P005450		C1QB	-4.8838	6.89e-39		TLR2	6.88e-36	-0.794684
PLG	GC06P160702		CD99	-1.03089	1.2e-38		STAT3	1.6e-35	-0.7933
TYRO3	GC15P041557		HIF1A	-0.660472	7.76e-38		CXCL16	1.71e-35	-1.12132
MIR34A	GC01M011962		SERPINA1	0.656946	5.37e-32		IL1R1	2e-35	-1.85623
FN1	GC02M215360		TLR2	-0.794684	1.7e-31		ROCK1	8e-34	-0.766479
PROS1	GC03M093873		STAT3	-0.7933	3.95e-31		CLU	3.34e-33	-1.90057
SCARB1	GC12M124776		CXCL16	-1.12132	4.22e-31		NLRP3	8.17e-33	-0.851199
ITGB5	GC03M124761		CASP1	1.30905	4.68e-31		ADAM9	2.08e-32	-1.17819
PHACTR1	GC06P012717		IL1R1	-1.85623	4.92e-31		ALOX15B	4.93e-30	-6.05224
ADAM9	GC08P038996		ROCK1	-0.766479	1.97e-29		UBE2D3	2.06e-29	-0.45459
KNG1	GC03P186717		CLU	-1.90057	8.24e-29		FN1	2.18e-26	-4.11673
SIRT1	GC10P067884		NLRP3	-0.851199	2.02e-28		MSR1	2.29e-24	-1.79192
ABCA1	GC09M104781		ADAM9	-1.17819	5.13e-28		HMGB1	3.58e-24	-0.549599
TGM2	GC20M038127		NCF1	1.71473	1.23e-27		ALDH2	2.11e-19	-0.711955
CD14	GC05M140631		ALOX15B	-6.05224	1.22e-25		GAS6	6.62e-17	-2.93034
S1PR5	GC19M010512		UBE2D3	-0.45459	5.09e-25		RHOA	3.68e-16	-0.366145
GABARAP	GC17M007240		FN1	-4.11673	5.37e-22		LRP1	4.3e-15	-0.519544
DYNLT1	GC06M158636		MSR1	-1.79192	5.65e-20		NRP2	4.65e-15	-2.82936
IL33	GC09P008651		HMGB1	-0.549599	8.84e-20		APOE	9.8e-15	-4.3778
MIR126	GC09P136670		GABARAP	0.409066	1.97e-16		ITGAV	3.65e-14	-1.73694
ST2	GC11U990127		TNFSF13B	0.967712	1.27e-15		SIAH2	8.2e-13	-0.766231
MPO	GC17M058269		ALDH2	-0.711955	5.2e-15		SIRPA	1.07e-12	-0.444085
NLRP3	GC01P247416		GAS6	-2.93034	1.63e-12		CRK	6.54e-10	-0.506615
ANXA1	GC09P073151		RHOA	-0.366145	9.07e-12		TREM2	1.08e-09	-5.25361
FPR2	GC19P051752		LRP1	-0.519544	1.06e-10		ID3	1.44e-09	-1.90998
MSR1	GC08M016107		NRP2	-2.82936	1.15e-10		ABCA1	4.69e-08	-0.723962
WDFY3	GC04M084743		APOE	-4.3778	2.42e-10		RMRP	6.34e-08	-1.85132
LINC02605	GC08P078838		ITGAV	-1.73694	9.01e-10		QPCTL	1.19e-07	-2.18429
SIRT6	GC19M004174		SIAH2	-0.766231	2.02e-08		PPARG	1.38e-07	-1.31751
RAB17	GC02M237574		SIRPA	-0.444085	2.63e-08		MERTK	2.68e-07	-0.641092
SERPINA1	GC14M094376		CD300LF	1.36276	5.2e-08		RAC1	3.01e-07	-0.190509
PLCG1	GC20P041136		CRK	-0.506615	1.62e-05		AXL	4.02e-07	-3.16713
VTN	GC17M067441		TREM2	-5.25361	2.66e-05		IGF2R	1.1e-06	-0.326242
ABCG1	GC21P042199		ID3	-1.90998	3.56e-05		ITGB5	1.68e-06	-2.94468
ABCC11	GC16M048166		LGALS3	0.516834	0.000343347
EDIL3	GC05M083940		ABCA1	-0.723962	0.00115701
SCARF1	GC17M014980		RMRP	-1.85132	0.00156413
MIR148B	GC12P054337		QPCTL	-2.18429	0.00293299
MEG8	GC14P114434		PPARG	-1.31751	0.00340575
SMILR	GC08M122412		MERTK	-0.641092	0.00661135
LINC01150	GC11P005772		RAC1	-0.190509	0.0074393
CERNA3	GC08P056096		AXL	-3.16713	0.00991686
PPARG	GC03P012287		IGF2R	-0.326242	0.0272283
CALR	GC19P012938		ITGB5	-2.94468	0.0415149
APOE	GC19P096171
IGF2R	GC06P159969
NCF1	GC07P082786
RMRP	GC09M035655
ITGB3	GC17P093864
ITGAV	GC02P186589
TREM2	GC06M087467
UCP2	GC11M073974
ACKR2	GC03P042804
MBL2	GC10M052760
MIR21	GC17P094092
NRP2	GC02P205681
TGFB1	GC19M041301
TGFB3	GC14M075958
IL6	GC07P022725
TLR9	GC03M053281
MFGE8	GC15M088898
PLGRKT	GC09M005357
MIR7-3HG	GC19P094936
C3	GC19M006677
CASP3	GC04M184627
CASP1	GC11M105025
GATA2	GC03M128479
ANXA2	GC15M060347
SIRPA	GC20P001894
ALOX12	GC17P092317
IFNB1	GC09M021077
XRCC4	GC05P083077
QPCTL	GC19P045692
XKR4	GC08P055102
ARHGEF33	GC02P038934
MIR33A	GC22P041900
MIR33B	GC17M017813
TMEM256-PLSCR3	GC17M015341
PWAR1	GC15P025135
LINC01672	GC01P008900
PWAR6	GC15P025031
SOD2-OT1	GC06M159772
PGR-AS1	GC11P101131
TRE-TTC3-1	GC01P019097
LOC106694316	GC17P094070
MTOR	GC01M011106
ELANE	GC19P094739
GAPDH	GC12P033726
IL6R	GC01P154405
NFE2L2	GC02M177227
TLR3	GC04P186059
ALDH2	GC12P111766
IL1RN	GC02P128885
PTPN6	GC12P033753
CLU	GC08M027596
IL1B	GC02M112829
NTN1	GC17P092446
EGLN3	GC14M033924
CRK	GC17M001420
IRF3	GC19M049659
LGALS3	GC14P055124
NRF1	GC07P129611
TNFSF13B	GC13P108251
UBE2D3	GC04M102794
SFTPD	GC10M079937
ALOX15B	GC17P008039
SIAH2	GC03M150741
FGL2	GC07M077193
FPR3	GC19P051795
ID3	GC01M023557
LGR6	GC01P202193
CD5L	GC01M158942
GPR101	GC0XM137030
GPR18	GC13M099254
GAS5	GC01M173947
MIRLET7C	GC21P016601
MIRLET7D	GC09P094178
MIR125A	GC19P096470
LINC01587	GC04P005524
MIR216A	GC02M055988
MIR409	GC14P114460
SNHG14	GC15P060260
MIR190B	GC01M154193
MIR379	GC14P114455
RAB4B-EGLN2	GC19P040778
MIR1293	GC12M050234
PWAR4	GC15P025211
TRA-TGC7-1	GC06M087020
MBL3P	GC10M083145
Gene	PMCID/PMID
CD99	PMC5842202
CD163	PMC7432735
LRP1	PMC2845445
CH25H	PMC7308063
PELI1	PMC7561136
IL10	PMID: 16497970
VSIG4	PMC5082771
CTSB	PMC10414043
MAP3K8	PMC7983074
VEGFA	PMC905758
C1QB	PMC517341
CD99	PMC973718
HIF1A	PMID: 8955361
TLR2	PMID: 15143282
STAT3	PMC5784823
CXCL16	PMID: 12902461
IL1R1	PMC968181
ROCK1	PMID: 14514696
RAC1	PMC5380344
