# Supplementary material for: MerTK-dependent efferocytosis by monocytic-MDSCs mediates resolution of ischemia/reperfusion injury after lung transplant
Source: JCI Insight. 2024 Aug 22;9(19):e179876. doi: 10.1172/jci.insight.179876 (PMC11466183; doi:10.1172/jci.insight.179876)
Supplement: Supplemental table 4 [file jciinsight-9-179876-s214.xlsx]

## Sheet: Sheet1
Target Antigen	Fluorophore	Clone	Company	Catalog #
Live/Dead	Zombie Aqua (DAPI)	N/A	Biolegend	423102
CD45	APC	30-F11	Biolegend	103112
CD11b	BV421	M1/70	Biolegend	101251
CD11c	PeCy7	N418	Biolegend	117318
Ly6C	BV711	HK1.4	Biolegend	128037
Ly6G	BV785	1A8	Biolegend	127645
iNOS	PerCP-eFluor™ 710	CXNFT	Thermofisher Scientific	46-5920-80
