# Supplementary material for: MerTK-dependent efferocytosis by monocytic-MDSCs mediates resolution of ischemia/reperfusion injury after lung transplant
Source: JCI Insight. 2024 Aug 22;9(19):e179876. doi: 10.1172/jci.insight.179876 (PMC11466183; doi:10.1172/jci.insight.179876)
Supplement: Supporting data values [file jciinsight-9-179876-s215.xlsx]

## Sheet: Figure 1D
Day 0	Day 1
312.3	789.1
109.3	1091.2
55.6	390.2
79.1	245.7
119.3	882.3
43.2	1109.2
190.3	1418.2
34.2	490.2
212.2
19.2

## Sheet: Figure 2B
Sham WT	Sham cebpb-/-	IRI WT	IRI cebpb-/-	IRI WT	IRI cebpb-/-
5.43	5.89	2.89	2.32	3.78	3.43
6.78	6.78	3.46	2.1	4.67	3.26
6.78	6.12	2.23	3.45	4.45	3.43
5.47	7.09	3.12	3.67	5.24	2.89
5.67	6.88	2.67	2.87	4.89	3.89
6.75	6.56	3.23	2.43	5.34	3.12
6.23		2.89		5.78	2.99
6.89		2.56		6.12
5.89		3.12		6.78
6.12		2.89		5.67

## Sheet: Figure 2C
Sham WT	Sham cebpb-/-	IRI WT	IRI cebpb-/-	IRI WT	IRI cebpb-/-
0.54	0.56	1.9	0.76	0.89	1.87
0.73	0.67	1.56	1.11	1.03	1.32
0.89	0.76	2.12	1.56	0.87	1.69
0.64	0.58	1.43	1.89	0.67	1.22
0.56	0.55	1.09	1.09	0.54	1.03
0.89	0.52	1.23	1.56	1.02	0.79
0.82		1.56		0.98	0.89
0.67		1.69		0.87
0.73		1.43		0.72
0.49		1.09		0.65

## Sheet: Figure 2D
Sham WT	Sham cebpb-/-	IRI WT	IRI cebpb-/-	IRI WT	IRI cebpb-/-
5.67	5.4	12.6	11.5	7.6	9.3
5.34	5.9	12.8	10.5	6.5	12.8
5.9	6.4	13.2	12.8	6.9	10.2
5.23	6.1	10.3	13.7	8.1	11.2
5.67	5.2	11.7	9.6	6.9	12.6
6.12	5.3	13.4	12.8	7.6	13.4
5.89		14.3		7.23	7.9
5.11		12.8		6.57
5.03		12.8		6.8
5.56		13.8		6.7

## Sheet: Figure 2F
Sham WT	Sham cebpb-/-	IRI WT	IRI cebpb-/-	IRI WT	IRI cebpb-/-
6.03	0.09	7.92	0.45	13.43	1.94
3.67	0.1	5.81	0.17	10.77	1.73
1.61	0.11	2.54	0.21	10.88	1.79
1.66	0.13	5.98	0.15	12.35	0.66
5.41	0.11	4.93	0.28	12.81	0.27
3.66	0.24	5.02	0.38	13.86	0.15
1.55		5.95		14.88	1.7
3.56		8		15.46	0.23
2.89		3.83		9.8
4.7		7.74

## Sheet: Figure 3A
Sham WT	Sham cebpb-/-	IRI WT	IRI cebpb-/-	IRI WT	IRI Cebpb-/-
43.5	34.6	5567	4690	2032.1	4301.2
21.7	71.2	6712	5698	1567.8	3902.3
34.7	19.6	5412	4812	1341.3	3567.8
67.4	87.5	4378	5978	790.2	2718.9
31.24	9.6	6012	2698	1790.2	3231.8

## Sheet: Figure 3B
Sham WT	Sham cebpb-/-	IRI WT	IRI cebpb-/-	IRI WT	IRI cebpb-/-
11.1	21	1012	789.1	323.1	871.1
15.2	32	889	567.1	219.1	567.1
21.2	28.1	781	919.2	212.8	790.1
4.3	34.2	1213	889.1	467.1	456.1
25.1	153.48	901	718	515.2	890.1

## Sheet: Figure 3C
Sham WT	Sham cebpb-/-	IRI WT	IRI cebpb-/-	IRI WT	IRI cebpb-/-
56.8	35.6	1432	1578	689.1	2134.6
77.8	51.2	2145	1717.2	213.6	1590.4
112.3	28.3	1789	1346.7	1190	1843.6
54.7	14.7	1599	1232	903.3	2190.2
20.26	10.14	1935	1727.2	345.6	1790.2

## Sheet: Figure 3D
Sham WT	Sham cebpb-/-	IRI WT	IRI cebpb-/-	IRI WT	IRI cebpb-/-
12.3	2.3	487	384.2	231	414.3
17.2	8.2	586	515.4	189	326.7
19.2	9.2	367	434.5	121.2	289.3
4.6	0.54	512	389.2	229	414.3
		323		101.2	517.2

## Sheet: Figure 3E
Sham WT	Sham cebpb-/-	IRI WT	IRI cebpb-/-	IRI WT	IRI cebpb-/-
12.8	12.4	278.1	289.4	56.7	212.2
3.4	2.3	326	323.4	112.3	323.4
9.1	4.5	490.1	423.5	134.2	456.7
15.4	5.6	356.7	390.2	89.6	412.3
10.17	11.76	519.3	393	34.6	343.6

[truncated: 72 more sheets: Figure 3F, Figure 3G, Figure 3H, Figure 4B, Figure 4C, Figure 4D, Figure 4F, Figure 5B, Figure 5C, Figure 5D, Figure 5E, Figure 5F, Figure 5G, Figure 5I, Figure 5J, Figure 5L, Figure 6B, Figure 6C, Figure 6D, Figure 6E …]
